# Supplementary material for: Direct and Indirect Effects of Five Factor Personality and Gender on Depressive Symptoms Mediated by Perceived Stress
Source: PLoS One. 2016 Apr 27;11(4):e0154140. doi: 10.1371/journal.pone.0154140 (PMC4847785; doi:10.1371/journal.pone.0154140)
Supplement: S1 Data — (XLSX) [file pone.0154140.s001.xlsx]

## Sheet: Sheet1
No	Stress	CESD	N	E	O	A	C	gender	age	employment	marriage_status	education
2	18	0	48.71	45.09	54.98	31.16	50.23	1	38	1	1	2
3	38	36	85.01	48	47.69	21.44	33.4	1	40	1	2	2
4	26	17	62.16	33.47	46.03	42.41	39.25	1	40	1	1	1
5	25	9	64.75	48.69	36.62	47.89	39.11	1	33	1	2	2
6	9	9	49.55	51.21	42.49	43.99	38.76	1	37	2	2	1
7	16	7	61.26	36.36	60.12	44.59	49.27	1	37	1	2	1
8	12	10	53.48	50.18	65.47	46.04	43.32	1	37	2	2	2
9	24	22	56.85	33.24	32.37	53.66	54.75	1	37	1	2	2
10	18	8	52.31	48.45	65.14	51.85	49.68	1	36	1	2	2
11	12	3	47.03	46.04	51.4	34.75	52.55	1	32	2	2	2
12	17	9	45.21	33.32	41.03	59.01	44.11	1	39	1	2	2
13	14	5	55.5	46.19	60.26	48.13	37.44	1	33	1	2	1
14	18	12	62.51	41.64	41.67	42.51	36.59	1	38	1	2	2
15	15	4	46.6	48.35	34.47	46.53	45.22	1	38	1	2	2
16	14	8	67.84	36.49	47.62	60.49	39.16	1	38	1	2	2
17	11	10	58.02	51.22	46.81	63.62	48.57	1	36	1	2	2
18	11	6	49.55	52.99	43.77	50.64	58.23	1	38	1	2	2
19	19	21	62.2	42.5	65.28	33.07	49.21	1	34	2	2	2
20	13	1	44.25	54.61	68.13	49.69	44.55	1	34	1	2	2
22	18	10	59.59	33.95	36.38	46.46	51.19	1	35	1	2	2
23	11	11	44.08	46.01	55.61	51.99	53.59	1	37	1	2	2
24	18	20	70.82	49.7	62.22	44.59	25.5	1	36	1	2	2
25	27	11	53.36	47.89	64.24	44.31	42.61	1	34	1	2	2
26	31	22	72.97	29.34	60.64	45.98	32.12	1	37	2	2	2
27	11	9	46.38	33.51	41.57	68.62	37.63	1	40	2	2	2
28	18	11	48.65	29.67	53.58	55.7	48.72	1	39	2	2	2
29	19	21	65.38	34.07	56.82	57.47	35.67	1	36	2	2	1
30	18	8	57.2	50.8	61.81	46.12	39.76	1	40	2	2	2
31	16	9	49.69	37.14	59.87	55.79	28.75	1	38	2	2	2
32	17	13	60.24	46.72	65.06	68.66	46.32	1	38	1	2	2
33	20	9	49.89	41.47	49.95	48.15	42.56	1	39	2	2	2
34	25	19	62.34	35.33	33.08	38.61	34.46	1	38	1	2	2
35	21	13	49.5	38.6	46.13	59.71	49.41	1	39	2	2	2
36	16	17	52.64	51.41	38.14	57.51	36.59	1	35	1	2	1
37	16	12	58.6	43.75	42.38	53.91	46.83	1	38	2	2	1
38	23	15	64.09	38.47	38.54	42.01	19.79	1	34	1	2	2
40	12	0	45.88	54.79	59.71	40.28	53.45	1	37	2	2	2
41	9	9	46.75	50.48	62.04	57.6	52.5	1	32	1	2	2
42	14	6	59.29	53.08	54.43	38.51	39.89	1	40	1	2	2
43	12	8	69.47	35.49	47.5	42.99	25.79	1	40	1	1	1
44	27	13	47.47	47.65	54.06	38.31	26.05	1	35	1	1	2
45	19	5	45.1	47.63	73.47	42.21	46.19	1	34	1	2	2
46	14	16	50.73	34.3	69.22	38.69	34.56	1	33	1	1	2
47	11	6	50.99	42.93	51.57	40.59	36.17	1	33	1	2	2
48	22	13	55.56	51.08	50.65	46.28	42.75	1	40	1	2	2
49	16	26	72.91	39.05	55.68	36.44	23.05	1	37	2	2	2
50	9	6	57	40.26	43.79	49.96	31.31	1	38	2	2	1
51	11	8	55.66	51.37	53.07	50.26	52.29	1	38	2	2	1
52	21	6	48.84	56.1	71.61	40.5	42.51	1	40	2	2	1
53	25	17	56.96	40.75	51.76	48.17	44.98	1	37	1	2	1
54	10	7	45.32	58.84	57.49	57.37	43.51	1	40	1	2	1
55	34	26	59.06	50.58	58.61	48	48.16	1	40	2	2	2
56	16	11	60.13	39.76	45.71	44.56	39.94	1	37	1	1	2
57	18	9	36.87	58.05	53.55	78.07	51.81	1	33	1	2	2
58	16	1	46.49	50.96	43.89	61.44	53.48	1	34	1	2	2
59	10	9	38.62	41.94	53.9	48.09	45.96	1	34	1	2	2
60	20	5	64.8	32.16	34.75	49.85	36.6	1	37	1	2	2
61	27	13	60.06	34.45	34.47	61.05	47.14	1	34	1	2	2
62	19	14	66.24	49.49	39.27	48.07	36.78	1	34	1	2	2
63	16	3	49.95	34.94	49.8	51.4	39.19	1	37	2	2	2
64	17	14	74.34	43.46	42.75	46.19	34.14	1	40	2	2	2
65	14	9	42.43	60.12	65.88	51.61	51.53	1	34	2	2	2
66	17	14	58.21	53.4	67.85	69.07	36.85	1	38	2	2	2
67	15	9	62.68	34.65	45.64	42.52	46.83	1	35	2	2	2
68	16	10	65.13	47.77	55.25	27.13	40.26	1	33	1	2	2
69	11	9	49.11	51.72	48.99	59.36	38.7	1	39	1	2	2
70	14	9	52.29	41.11	60.4	59.37	36.92	1	40	2	2	2
71	12	10	58.36	52.15	61.94	38.81	32.95	1	40	1	2	2
72	20	22	76.24	21.58	22.01	51.89	50.54	1	40	2	2	2
73	14	8	60.43	45.14	57.73	53.97	35.57	1	39	2	2	1
74	11	8	48.73	34.09	42.31	61.56	36.35	1	39	2	2	1
75	13	11	62.46	53.27	51.83	63.15	47.72	1	38	1	2	1
76	23	18	60.48	35.49	35.89	37.05	35.64	1	38	2	2	2
78	14	6	42.43	42.34	53.6	61.37	39.18	1	36	1	2	1
79	9	10	52.11	60.95	46.16	42.13	49.8	1	38	1	2	1
80	14	9	36.72	45.22	52.34	44.01	48.09	1	39	2	2	2
82	10	9	52.03	43.67	39.33	68.82	50.12	1	34	2	2	2
83	11	9	38.99	49.2	44.22	49.95	54.5	1	36	1	2	2
84	11	10	51.79	45.86	57.79	57.33	41.06	1	40	2	2	1
85	15	10	54.15	41.03	50.57	76.23	35.4	1	40	1	2	2
86	35	29	58.1	33.46	36.23	50.09	35	1	36	1	1	2
87	35	19	50.82	48.69	67.13	66.86	44.09	1	38	2	2	1
88	24	9	52.07	49.1	45.14	42.52	41.46	1	40	1	2	2
89	18	14	58.01	47.41	58.45	49.84	43.6	1	39	2	2	2
90	23	9	44.24	24.04	38.79	53.67	38.66	1	36	2	2	2
91	26	18	59.88	28.89	71.83	51.51	46.21	1	33	2	2	2
92	11	0	59.19	49.67	47.92	36.89	43.67	1	37	2	2	2
93	16	17	57.25	39.24	48.99	36.88	48.5	1	34	1	2	2
94	25	25	77.44	43.61	49.8	44.47	41.99	1	29	1	2	1
95	9	0	53.23	38.01	39.59	45.87	38.21	1	29	1	2	1
96	17	3	53.05	51.81	66.41	36.91	57.69	1	30	1	1	2
97	20	25	63.45	53.5	60.2	31.2	40.15	1	32	1	2	1
98	11	9	39.6	56.02	54.97	51.43	49.35	1	37	1	2	2
99	15	13	52.07	45.05	73.17	53.83	41.36	1	36	1	1	2
100	28	9	57.94	44.18	44.02	36.66	44.36	1	34	2	2	2
101	14	10	55.51	34.25	35.44	63.08	39.8	1	37	1	2	2
103	19	12	53.72	46.76	61.12	48	32.64	1	34	2	2	2
104	16	10	59.21	44.8	54.16	61.36	35.9	1	32	1	2	2
105	27	19	68.39	25.23	46.84	53.87	46.22	1	33	1	2	2
106	10	9	50.96	44.94	64.69	55.49	52.28	1	33	1	2	2
107	14	9	61.4	38.77	66.39	55.71	45.89	1	40	2	2	2
108	37	32	63.26	32.02	82.48	49.93	37.14	1	40	1	2	2
109	33	9	65	59.03	65.26	59.31	40.38	1	39	2	2	2
110	14	9	53.75	48.59	56.41	51.63	49.2	1	40	1	2	2
111	12	8	44.2	27.43	45.95	44.32	59.49	1	40	2	2	2
113	17	8	63.8	44.26	52.35	55.48	35.2	1	39	1	2	1
114	9	9	51.78	56.54	75.18	51.86	31.55	1	40	2	2	2
115	10	9	40.26	53.15	53.09	57.64	51.16	1	39	2	2	2
117	17	10	50.23	54.69	66.51	48.5	44.8	1	36	1	2	2
118	16	9	57.9	29.24	37.12	61.01	46.15	1	40	1	2	2
119	39	27	60.56	21.01	37.07	53.69	32.45	1	39	2	2	2
120	23	15	75.33	45.93	39.52	25.23	36.87	1	34	1	2	2
121	30	20	56.52	45.92	33.22	47.73	40.71	1	33	1	2	2
122	19	18	49.19	52.44	57.68	57.51	46.79	1	31	1	1	1
123	13	11	55.67	38.37	52.7	50.3	32.36	1	36	1	2	2
124	14	9	46.46	46.05	48.52	76.51	52.43	1	33	1	2	2
125	21	23	60.76	31.17	56.87	34.77	46.91	1	39	1	2	2
126	16	6	46.75	48.68	42.16	36.84	49.36	1	34	1	2	2
127	34	25	68.66	24.87	43.41	36.54	48.97	1	34	1	2	2
129	12	9	41.57	45.62	46.46	45	50.38	1	33	1	1	2
130	24	9	65.31	49.71	47.22	46.36	36.98	1	29	2	1	2
131	17	8	40.48	44.4	57.24	49.93	46.3	1	36	1	2	2
132	25	21	67.25	35.75	69.11	44.45	40.94	1	32	1	2	2
133	22	14	64.76	28.54	50.84	51.81	38.02	1	39	1	2	2
134	12	9	44.26	54.82	59.03	53.76	50.12	1	36	2	2	2
135	9	9	39.54	53.72	73.51	61.36	51.07	1	32	1	2	2
136	17	11	70.63	25.31	28.68	30.79	19.47	1	28	2	2	1
137	9	9	46.58	47.06	56.69	57.92	54.79	1	32	1	1	2
138	20	9	52.85	31.32	51.4	50.14	43.65	1	35	1	2	2
139	18	13	53.15	53.63	67.77	34.79	51.59	1	34	1	2	2
140	15	17	67.74	31.53	64.54	36.51	35.08	1	33	1	2	2
141	20	4	51.96	50.83	63.99	55.47	39.58	1	33	2	2	2
142	31	17	55.63	40.87	57.47	36.28	49.67	1	31	1	2	2
143	18	9	50.85	53.27	56.76	48.15	47.78	1	32	1	2	2
144	11	3	68.48	47.36	40.92	28.71	32.74	1	31	1	2	2
145	11	8	54.1	37.67	51.92	49.81	43.28	1	31	1	2	2
146	26	9	43.1	46.37	49.04	47	49.84	1	32	1	2	2
147	12	8	69.49	41.32	38.72	25.38	34.09	1	32	1	2	2
148	15	7	50.16	56.08	69.56	59.61	41.52	1	32	1	2	2
149	27	7	68.84	41.19	48.06	57.1	39.04	1	33	1	1	2
150	15	12	60.29	34.59	38.73	29.18	46.55	1	31	1	1	2
152	12	10	65.14	47.97	57.85	34.2	52.69	1	38	1	2	2
153	13	15	58.16	39.87	65.59	53.98	51.53	1	39	1	1	2
154	16	11	52.38	42.1	36.49	51.71	33.81	1	31	1	2	2
155	14	11	55.66	52.39	57.05	51.7	49.57	1	35	2	2	2
157	28	26	54.28	39.13	58.98	49.89	44.27	1	35	2	2	2
158	12	9	38.56	61.93	44.91	66.8	57.81	1	40	1	2	2
159	16	6	54.22	46.71	47.77	45.68	35.05	1	39	1	2	1
160	28	20	65.92	59.78	54.93	49.97	51.37	1	40	1	2	2
161	11	11	56.43	38.52	72.72	38.72	41.04	1	33	1	1	2
162	16	9	44.25	45.16	51.68	55.6	52.83	1	38	2	2	2
163	21	8	69.65	27.11	43.39	50.14	39.71	1	38	2	2	2
164	19	16	57.98	44.54	44.52	54.41	39.25	1	29	1	1	2
165	16	1	51.96	45.15	40.99	51.78	31.03	1	38	2	2	1
166	16	5	53.57	37.79	63.96	44.69	25.6	1	39	1	2	2
167	22	28	56.64	28.58	65.85	23.57	31.04	1	32	1	2	2
168	11	9	39.48	43.73	40.02	47.82	40.28	1	34	1	2	2
169	13	11	51.25	62.25	43.91	33.23	53.29	1	33	1	2	2
170	11	10	67.17	48.69	64.78	34.48	38.6	1	30	1	2	2
171	12	10	61.27	38.49	69.56	68.39	35.43	1	32	1	1	2
172	19	10	69.59	42.1	36.15	31.14	46.2	1	32	1	2	2
173	23	10	70.52	35.45	41.72	46.11	33.86	1	36	2	2	1
174	17	9	47.3	45.15	60.28	40.53	44.52	1	32	1	1	2
175	12	8	55.95	44.57	52.59	46.41	36.96	1	37	2	2	2
176	14	9	54.05	38.03	75	67.38	37.48	1	38	2	2	2
177	16	10	49.77	45.01	63.96	59.27	54.31	1	38	1	2	2
178	14	1	49.2	59.14	62.89	40.75	29.97	1	38	1	2	2
179	9	7	50.99	53.23	44.68	49.7	42.97	1	38	2	2	1
180	28	8	58.09	30.79	35.95	55.58	49.62	1	38	1	2	2
181	32	30	72.91	47.7	50.44	53.82	50.05	1	27	1	2	1
182	23	5	57.09	38.63	42.68	44.31	33.91	1	38	2	2	2
183	20	17	61.45	44.56	52.69	57.68	47.39	1	37	1	1	2
184	12	13	45.53	58.52	68.39	53.56	57.82	1	38	2	2	2
185	24	15	54.73	44.87	69.62	36.59	53.8	1	38	2	2	2
186	13	2	49.89	57.45	64.18	55.74	46.84	1	33	2	2	2
187	25	16	59.34	32.91	58.11	23.03	22.82	1	33	1	1	2
188	15	6	58	52.23	61.5	72.81	40.2	1	38	1	2	2
189	17	7	69.69	41.57	52.06	46.13	35.24	1	34	2	2	2
190	13	7	61.89	40.72	44.17	43.6	42.97	1	36	1	2	2
191	10	9	60.31	49.14	50.34	45.74	43.58	1	37	1	2	2
193	17	22	63.45	32.4	58.86	46.32	42.7	1	33	1	1	2
194	12	10	49.58	49.04	44.74	61.17	40.73	1	32	1	2	2
195	16	5	50.26	24.72	68.06	57.06	45.08	1	33	1	2	2
197	27	18	57.71	50.98	62.09	29.25	43.13	1	32	1	2	2
198	13	8	49.97	48.36	51.83	46.25	42.12	1	27	1	1	2
199	15	9	54.23	49.57	38.19	55.53	39.77	1	37	1	2	2
200	26	4	74.03	28.71	34.98	46.65	33.53	1	38	2	2	2
201	17	11	73.26	55.89	72.24	42.65	41.27	1	33	1	2	2
202	22	16	74.36	42.09	65.92	52.09	26.55	1	33	1	2	2
203	34	12	69.91	56.43	58.29	44.66	21.24	1	37	1	2	2
204	19	6	58.54	34.57	46.62	43.84	26.13	1	39	1	2	2
205	30	23	55.34	39.17	65.32	50.26	47.63	1	37	2	2	2
207	14	7	60.11	50.25	61.15	38.45	44.99	1	37	2	2	2
208	9	9	50.07	40.88	33.64	55.55	46.27	1	38	1	2	2
209	9	6	50.65	44.3	46.89	68.95	42.9	1	38	2	2	2
210	14	13	60.82	46.2	48.59	52.22	28.6	1	38	2	2	2
212	23	13	56.63	45.04	44.32	49.57	54.45	1	38	2	2	2
213	9	9	46.54	36.37	46.59	53.81	48.57	1	37	2	2	2
214	14	9	52.55	48.57	56.38	59.17	45.1	1	37	2	2	2
215	19	23	49.97	39.69	33.61	47.76	41.86	1	37	1	2	2
216	22	13	57.66	43.16	43.49	57	37.03	1	38	2	2	2
217	11	3	59.27	51.72	36.58	38.57	39.4	1	38	2	2	2
218	9	7	45.85	36.39	49.44	50.59	54.75	1	39	2	2	2
219	21	16	66.51	58.76	65.04	47.82	35.62	1	37	1	2	2
220	20	10	62.89	51.79	53.52	44.37	47.67	1	37	2	2	2
221	16	9	48.7	42.32	58.94	42.57	48.59	1	38	2	2	1
222	13	10	46.38	15.88	40.5	55.64	47.31	1	37	1	2	2
223	18	10	47.91	30.44	46.55	55.58	44.55	1	31	1	1	2
224	20	9	54.33	27.99	43.44	36.88	40.25	1	37	2	2	2
226	21	20	55.86	37.17	51.72	48.02	39.14	1	39	2	2	2
227	20	19	56.17	46.19	38.18	37.28	35.85	1	38	2	2	2
228	27	18	60.1	31.18	52.91	59.43	38.81	1	37	2	2	2
229	11	9	35.4	49.48	49.84	52	47.6	1	39	1	2	1
230	31	20	58.08	42.95	36.26	42.47	47.16	1	37	2	2	2
231	15	9	64.69	39.88	48.8	46.28	36.54	1	37	2	2	1
232	14	9	55.44	48.51	50.51	47.8	40.75	1	39	2	2	2
233	13	12	51.64	41.95	48.81	35.06	41.05	1	32	1	1	2
234	13	8	44.08	38.44	34.29	46.09	38.03	1	38	1	2	1
235	20	8	58.31	28.7	37.13	57.45	32.86	1	39	1	2	2
236	36	18	51.94	32.25	34.6	40.26	46.54	1	39	1	2	2
237	27	15	63.78	48.71	70.25	44.23	32.1	1	35	1	2	2
238	15	6	52.89	58.35	39.89	59.27	46.9	1	37	1	2	2
239	24	14	49.36	18.54	46.77	27.04	40.23	1	33	1	1	2
240	23	10	54.78	50.58	55.08	53.34	49.82	1	31	1	2	2
241	13	11	57.21	39.45	33.05	36.88	40.54	1	29	2	2	1
242	29	9	70.87	18.4	57.63	62.92	23.26	1	34	2	2	2
243	14	13	65.05	28.8	61.03	52.37	47.12	1	34	1	2	2
244	9	0	34.42	44.69	68.33	59.78	49.88	1	38	1	2	2
245	13	9	57	57.01	39.8	51.49	35.83	1	33	2	2	2
246	21	14	63.5	28.47	53.16	63.25	55.1	1	34	1	2	2
247	12	10	55.18	55.97	66.97	42.12	33.12	1	30	1	1	2
248	12	10	62.42	55.68	79.12	50.11	46.37	1	33	1	2	2
249	29	15	59.09	35.39	48.84	70.87	27.75	1	35	1	2	2
250	14	1	71.78	40.58	37.97	36.59	32.31	1	38	2	2	2
252	13	6	57.15	38.48	39.32	68.86	48.83	1	37	2	2	2
253	17	8	44.1	44.31	30.44	46.24	30.81	1	38	2	2	2
254	23	11	68.43	47.25	53.81	52.01	29.4	1	37	1	2	2
255	15	9	57.94	70.12	83.72	65.06	45.11	1	40	2	2	2
256	13	11	64.65	46.48	40.3	61.03	38.4	1	40	2	2	2
257	19	14	68.91	28.02	42.95	65.11	38.61	1	37	2	2	2
258	17	12	54.09	40.94	53.95	53.62	44.91	1	35	2	2	2
259	17	10	45.96	41.34	59.81	40.51	61.78	1	32	1	1	2
260	17	7	44.36	46.47	57.5	55.7	49.06	1	39	2	2	2
261	24	16	68.42	38.55	57.51	51.77	40.64	1	30	2	2	2
262	21	15	62.41	29.7	42.48	32.63	41.91	1	30	1	1	2
263	33	23	63.6	47.43	61.13	15.69	45.29	1	31	1	2	2
264	27	20	61.36	50.76	69.34	51.94	35.59	1	31	1	2	2
266	14	11	60.11	57.58	74.14	52.12	33.05	1	32	1	1	2
267	16	12	51.33	40.97	60.06	44.29	36.05	1	30	1	1	2
268	29	15	73.57	22.54	48.07	29.12	40.61	1	30	1	1	2
269	9	8	48.84	47.65	69.51	44.41	50.49	1	31	1	1	2
270	10	6	53.74	50.81	47.77	48.16	43.99	1	38	1	2	2
271	22	12	51.28	35.58	34.26	61.46	44.07	1	38	2	2	2
272	14	9	47.36	40.95	71.9	65.08	45.41	1	34	1	1	2
273	21	10	53.89	56.13	63	45.89	49.64	1	38	2	2	1
274	34	16	73.02	38.51	61.57	42.47	41.48	1	39	1	2	2
275	10	6	43.88	39.41	50.04	49.97	32.82	1	39	1	2	1
276	16	4	56.47	46.94	48.14	63.1	44.5	1	37	2	2	2
277	20	4	68.32	39.58	51.67	57.33	26.85	1	36	2	2	2
278	28	14	75.43	35.26	39.34	39.39	27.75	1	29	1	2	2
279	15	7	58.21	57.9	51.18	50.26	25.02	1	35	2	2	2
280	14	10	46.26	56.03	46.88	40.09	36.94	1	36	2	2	2
281	11	11	52.98	44.03	56.97	57.96	40.18	1	37	2	2	2
282	18	20	61.31	33.49	51.92	44.01	41.82	1	38	1	2	2
283	17	7	66.99	50.96	43.16	55.61	29.87	1	36	1	2	2
284	27	21	58.06	45.76	68.89	38.35	41.54	1	36	1	2	2
285	24	12	69.39	56	46.28	56.23	33.63	1	37	2	2	2
286	29	16	65.05	47.45	48.24	59.3	41.23	1	36	1	2	2
287	15	6	62.57	53.84	70.37	53.53	35.32	1	38	1	2	2
288	21	9	51.83	36.24	63.21	55.71	54.71	1	38	2	2	2
289	13	9	49.56	56.41	66.59	58.8	55.51	1	36	2	2	2
290	14	0	48.7	49.19	47.51	42.35	42.93	1	36	2	2	2
291	25	2	55.58	48.55	50.05	61.55	47.14	1	38	2	2	2
292	13	12	53.74	68.88	92.66	66.74	29.3	1	38	2	2	2
293	9	9	50.73	24.93	51.92	55.7	49.03	1	37	2	2	2
294	14	9	57.3	49.52	50.62	53.53	43.18	1	35	1	2	2
295	21	10	57.88	49.52	57.24	59.09	27.71	1	36	2	2	2
296	20	18	72.01	37.14	49.59	19.7	34.14	1	37	2	2	2
297	9	9	45.65	51.34	65.27	67.43	48.06	1	36	1	2	2
298	14	11	52.21	37.28	52.59	61.83	35.66	1	32	1	2	2
299	12	10	71.99	23.23	32.8	53.74	30.53	1	35	2	2	2
300	12	8	43.82	52.37	57.66	57.5	42.86	1	39	2	2	2
301	28	19	58.37	28.89	33.52	27.06	47.3	1	39	1	2	2
302	12	8	58.46	44.41	59.31	40.24	42.61	1	40	2	2	2
303	12	9	56.91	41.21	42.44	57.62	40.27	1	40	1	2	2
304	11	9	53.6	49.75	55.5	53.73	42.04	1	36	2	2	2
305	9	7	53.28	41	70.94	50.07	52.9	1	40	1	2	2
308	12	2	43.98	41.49	37.04	51.32	40.49	1	31	1	2	2
309	14	0	33.33	37.2	61.26	59.52	44.19	1	37	2	2	2
310	16	13	60.42	32.61	31.65	45.77	37.48	1	36	1	2	2
312	11	9	53.26	57.72	68.58	27.45	53.99	1	36	1	2	2
313	14	6	68.37	42.81	48.67	53.72	32.58	1	35	2	2	2
314	13	10	54.74	35.34	51.3	50.08	37.99	1	33	1	2	2
315	15	5	68.16	44.24	59.81	38.85	37.93	1	29	1	1	2
316	14	9	45.15	53.62	47.83	48.14	48.23	1	31	1	2	2
317	9	6	43.97	40.8	48.33	59.34	46.49	1	31	1	2	2
318	29	14	67.28	36.55	32.11	51.85	30.98	1	33	1	2	2
319	13	9	47.38	46.8	45.38	59.11	56.48	1	39	1	2	2
320	17	13	58.86	19	54.41	53.77	40.08	1	36	2	2	2
321	15	11	51.48	37.41	54.14	59.5	43.87	1	39	2	2	1
322	33	14	63.04	40.06	54.83	50.27	50.3	1	37	1	1	2
323	10	9	37.15	63.61	47.75	47.82	45.68	1	29	1	1	2
325	14	0	58.42	46.11	43.94	55.91	37.62	1	33	1	2	2
326	19	7	67.11	39.42	42.16	40.55	40.75	1	31	2	2	2
327	16	7	67.28	39.72	42.98	34.6	40.88	1	36	1	2	1
328	19	11	57.49	49.24	61.94	42.59	48.3	1	38	1	1	1
329	22	13	60.27	36.91	49.97	42.35	34.75	1	32	2	2	2
330	19	3	49.57	47.52	57.9	40.64	56.73	1	39	2	2	2
331	14	5	54.18	43.35	47.46	53.55	44.25	1	40	2	2	2
332	14	15	49.71	33.91	45.47	65.06	37.15	1	38	2	2	2
333	23	8	59.9	37.3	48.73	55.64	38.88	1	37	1	2	2
334	26	26	65.99	36.98	57.75	59.22	33.87	1	32	2	2	2
335	36	23	63.65	32.78	45.59	49.17	33.4	1	36	1	2	1
336	17	28	60.93	45.22	67.41	27.4	53.27	1	37	2	2	2
337	27	22	67.17	34.98	51.8	38.7	34.42	1	32	1	2	2
338	28	11	58.65	33.62	53.92	59.36	46.3	1	30	1	1	2
339	16	16	54.58	43.44	64.93	49.98	45.71	1	31	1	1	2
340	14	14	58.39	42.41	50.06	32.64	38.52	1	29	1	1	2
341	13	2	43.1	47.31	49.09	53.77	46.56	1	37	2	2	2
342	15	4	55.83	42.35	44.73	53.98	36.61	1	37	2	2	2
343	17	11	52.29	50.48	62.57	46.31	47.86	1	35	1	2	2
344	15	16	43.18	59.69	56.23	40.76	52.38	1	33	1	2	2
345	12	4	78.47	23.38	20.76	36.19	2.98	1	39	2	2	2
346	21	9	55.92	57.57	63.41	72.51	33.9	1	37	1	2	2
347	11	9	49.59	51.4	64.03	69.02	49.92	1	30	1	1	2
348	9	6	47.61	35.77	68.5	63.26	54.82	1	37	2	2	2
349	17	16	51.9	45.71	63.77	44.43	28.57	1	26	1	1	2
350	12	3	53.52	41.26	45.22	46.37	22.62	1	33	1	2	2
351	25	6	71.4	28.5	38.05	32.95	28.92	1	28	1	2	2
352	9	0	37.33	44.99	15.53	52.08	44.36	1	33	1	2	1
353	12	13	60.31	48.26	60.5	53.98	47.87	1	29	1	1	2
354	18	13	69.15	36.97	38.78	44.29	22.87	1	39	2	2	2
355	16	11	65.35	29.67	50.64	48.36	38.7	1	40	1	2	2
356	15	12	61.61	41.88	47.35	40.44	46.7	1	38	2	2	2
357	19	10	61.52	26.99	51.84	63.04	30.5	1	40	2	2	2
358	16	25	59.88	17.18	41.18	72.48	25.65	1	37	2	2	2
359	11	4	62.38	46.95	60.45	36.49	38.72	1	38	2	2	2
360	23	12	55.51	35.46	63.68	17.69	50.98	1	36	2	2	2
361	15	16	61.38	29.75	48.27	55.88	34.49	1	35	2	2	2
362	10	7	52.53	36.13	38.77	57.51	42.16	1	37	2	2	2
363	24	16	70.22	20.65	63.85	57.61	43.12	1	37	2	2	2
364	11	9	35.8	61.37	79.45	51.53	53.82	1	36	1	2	2
365	20	18	59.54	43.8	66.94	61.17	48.83	1	35	1	2	2
366	16	12	69.55	29.82	50.67	57.77	30.93	1	36	2	2	2
367	31	32	70.7	33.42	41.26	31.68	9.51	1	38	2	2	2
368	12	7	45.02	33.98	33.81	57.72	43.3	1	36	2	2	2
369	13	5	63.82	57.9	73.95	46.34	43.54	1	36	2	2	2
370	23	11	65.84	23.14	56.69	55.74	49.64	1	36	2	2	2
371	18	13	53.87	44.01	74.4	48.58	59.57	1	38	2	2	2
372	19	10	62.39	29.49	34.54	51.9	35.92	1	32	1	1	2
373	13	12	44.33	42.15	40.48	55.75	54.7	1	38	1	2	2
374	10	9	54.68	46.19	33.54	55.4	28.07	1	40	1	2	2
375	9	1	47.6	45.76	43.52	48.22	47.57	1	38	1	2	2
376	14	9	43	37.1	36.86	49.95	36.89	1	35	1	2	2
377	22	20	56.18	36.76	50.53	50.18	48	1	35	2	2	2
378	10	12	47.65	38.99	65.36	66.79	27.73	1	35	2	2	2
379	25	23	65.01	35.46	47.24	57.11	39.5	1	36	2	2	2
380	21	10	56.86	49.68	61.33	55.88	47.67	1	37	2	2	2
382	20	22	63.49	55.68	60	44.31	49.83	1	35	2	2	2
383	27	10	55.88	53.57	61.38	59.54	41.35	1	38	2	2	2
384	19	8	66.03	44.88	32.61	49.68	30.56	1	38	2	2	2
385	32	27	62.9	33.47	43.5	37.14	55.58	1	35	2	2	2
386	22	22	55.67	51.57	54.09	49.71	34.44	1	36	2	2	2
387	10	7	50.53	33.4	42.96	46.93	50.66	1	37	2	2	2
388	18	9	68.47	54.78	73.27	48.05	46.19	1	32	2	2	2
389	13	8	55.4	39.81	45.92	55.55	38.29	1	31	1	2	2
390	17	11	64.89	47.66	68.06	47.98	34.92	1	35	1	2	2
391	9	9	55.67	45.48	57.12	63.18	48.59	1	33	1	2	2
392	16	8	60.06	27.88	42.78	53.77	31.62	1	36	2	2	2
393	21	7	42.94	48.18	71.57	44.34	47.53	1	36	1	2	2
394	12	4	54.46	38.31	38.45	46.22	34.83	1	36	2	2	1
395	31	7	55.34	46.4	43.07	48.34	45.61	1	31	1	1	1
396	20	11	62.54	38.67	49.73	49.76	41.17	1	36	2	2	2
397	10	11	41.24	56.73	60.17	57.47	45.88	1	34	1	2	2
398	14	8	56.74	46.89	64.96	57.61	41.22	1	38	2	2	2
399	18	10	65.15	46.32	58.78	46.07	33.21	1	36	1	2	2
400	16	17	65.39	19.82	52.09	45.95	34.33	1	38	2	2	2
401	15	12	53.44	40.66	50.89	49.9	52.74	1	36	2	2	2
402	14	9	55.65	29.46	61.37	49.67	44.62	1	34	1	2	2
403	21	15	67.35	44.41	52.16	38.78	33.58	1	31	1	1	2
404	13	15	58.47	57.98	74.4	53.86	37.63	1	34	1	2	2
405	11	9	53.35	54.84	58.34	57.7	43.8	1	37	1	2	2
406	22	15	44.16	31.1	54.05	27.45	47.44	1	33	1	2	2
407	32	20	68.73	40	51.06	44.38	28.01	1	29	1	1	2
408	14	9	60.27	37.6	51.57	50.04	42.38	1	32	1	1	2
409	16	11	39.48	41.01	51.09	51.87	53.24	1	39	1	2	2
410	13	10	47.42	46.43	62.03	48.17	44.59	1	29	1	1	2
411	13	0	59.29	55.94	51.41	45.83	37.53	1	36	2	2	2
412	16	9	45.28	57.39	58.22	30.97	44.06	1	38	2	2	2
413	17	10	59.64	41.14	78.4	57.36	42.91	1	32	2	2	2
414	20	6	63.3	33.42	43.33	61.53	49.06	1	36	2	2	1
415	35	21	66.88	43.74	67.51	36.67	49.24	1	37	2	2	2
416	20	12	62.87	51.97	27.3	32.63	33.29	1	33	2	2	1
417	28	16	57.85	36.99	43.25	61.28	35	1	40	2	2	2
418	16	7	65.87	47.56	35.27	38.49	27.08	1	39	2	2	2
419	10	9	41.8	51.66	50.37	59.08	45.02	1	32	2	2	2
420	17	11	57.12	42.74	29.8	49.66	49.57	1	40	2	2	1
421	10	9	44.92	48.3	52.84	32.69	55.86	1	39	1	2	2
422	16	8	45.26	49.86	60.76	49.91	44.92	1	37	1	2	2
423	9	3	47.06	65.73	54.36	51.87	40.85	1	39	1	2	2
424	10	10	58.95	51.08	67.08	25.24	50.49	1	39	1	2	2
425	16	9	51.1	46.42	41.12	41.5	37.71	1	35	1	2	2
426	13	10	67.23	46.05	53.27	36.81	44.67	1	34	2	2	2
427	25	10	47.53	43	36.36	53.64	39.82	1	34	2	2	2
428	13	9	47.79	53.21	38.36	40.71	52.28	1	38	1	2	2
429	11	2	68.43	41.31	45.93	38.62	38.31	1	35	2	2	2
430	11	0	44.2	43.41	71.08	69.04	57.64	1	36	2	2	2
431	11	10	61.56	26.15	42.96	45.95	49.15	1	34	2	2	2
432	14	6	43.94	64.9	70.45	57.89	57.57	1	32	2	2	2
433	34	13	62.22	47.65	49.94	53.66	34.61	1	38	2	2	2
434	17	3	54.82	37.78	46.72	40.8	38.44	1	37	2	2	1
435	15	21	70.33	33.77	56.54	30.9	37.11	1	34	2	2	2
436	9	9	33.77	57.16	52.03	58.93	42.4	1	35	2	2	2
437	21	16	60.31	43.67	53.59	51.6	44.97	1	31	2	2	2
438	9	9	48.82	54.76	44.37	57.52	54.49	1	34	2	2	2
439	10	9	46.93	60.34	55.99	51.87	53.29	1	33	1	2	2
440	36	46	72	50.47	69.31	51.93	42.65	1	35	2	2	2
441	9	10	51.11	59.76	61.4	51.91	45.98	1	37	2	2	1
442	20	8	67.55	42.33	56	53.87	27.48	1	34	2	2	2
443	18	5	69.1	49.33	51.41	41.22	31.12	1	38	1	2	2
444	17	3	61.34	34.45	54.46	46.42	41.31	1	36	2	2	1
445	11	6	54.93	50.44	49.38	53.76	28.42	1	34	2	2	1
446	14	8	71.94	33.05	51.07	35.1	31.02	1	39	2	2	2
447	26	18	53.44	38.41	54.22	38.69	54.75	1	31	1	1	2
448	16	9	57.15	25.96	36.9	59.55	24.69	1	39	2	2	2
449	23	22	71.87	38.74	68.75	13.88	41.06	1	33	2	2	2
450	16	10	59.2	35.04	46.37	49.2	51.84	1	38	2	2	2
451	18	11	58.15	49.74	43.59	47.98	51.93	1	30	1	1	2
452	13	5	43.88	59.45	55.91	81.88	44.07	1	35	2	2	2
453	13	6	37.2	61.5	41.4	59.13	60.91	1	38	2	2	2
454	9	5	45.28	55.12	70.58	55.76	43.7	1	35	2	2	2
455	39	39	71.33	50.52	43.21	51.18	50.23	1	32	2	2	2
456	9	5	50.98	56.04	76.53	29.11	40.51	1	33	2	2	1
457	26	24	51.4	49.82	60.34	49.75	55.98	1	40	2	2	1
458	17	14	49.28	26.39	33.29	49.96	44.71	1	34	2	2	2
459	19	12	46.19	55.15	51.07	41.4	42.63	1	37	2	1	2
460	18	6	59.36	48.48	59.4	47.82	42.42	1	39	1	2	2
461	22	12	47.81	65.86	56.43	55.46	39.78	1	39	2	2	2
462	15	10	73.61	58.23	75.24	38.9	31.66	1	34	2	2	2
463	10	8	58.95	43.51	42.1	34.55	42.3	1	34	1	2	2
464	21	12	50.17	33.56	48.45	36.72	48.6	1	31	1	1	2
465	31	20	70.4	47.6	85.04	65.16	32.43	1	30	2	2	2
466	33	19	70.84	42.85	50.28	57.55	34.69	1	36	2	2	2
467	15	9	41.74	47.52	52.81	42.24	47.97	1	36	2	2	1
468	31	20	65.31	45.94	59.39	46.38	59.34	1	32	2	2	2
469	37	10	63.93	39.64	51.6	22.31	47.96	1	33	1	2	2
470	12	7	49.87	39.95	71.44	40.46	33.8	1	34	2	2	1
471	24	26	59.08	17.21	38.27	34.73	39.28	1	34	2	2	2
472	10	9	55.66	56.51	60.76	51.9	44.5	1	39	1	2	2
473	10	7	43	45.71	53.8	64.93	52.75	1	39	2	2	1
474	20	25	58.76	40.09	63.92	48.09	38.24	1	39	2	2	2
475	14	3	53.25	43.19	55.15	44	42.54	1	38	2	2	2
476	11	1	56.82	40.08	48.67	71.02	34.96	1	34	2	2	1
477	16	20	69.51	33.78	45.98	46.1	27.35	1	34	2	2	2
478	10	10	42.11	51.83	51.77	46.82	48.76	1	33	2	2	2
479	30	28	59.31	62.17	80.61	57.53	36.34	1	34	2	2	2
480	12	8	55.97	33.09	56.95	44.11	37.33	1	37	1	2	2
481	12	8	47.78	49.38	55.86	65.11	44.78	1	33	2	2	2
482	22	24	58.9	47.42	73.13	46.32	40.76	1	37	2	2	1
483	16	3	69.23	43.95	73.69	40.8	32.6	1	36	2	2	2
484	26	13	59.05	56.62	64.3	40.25	32.82	1	34	2	2	2
485	13	9	47.58	61.85	58.74	59.56	46.91	1	32	2	2	2
486	19	13	63.6	27.2	54.26	50.48	31.8	1	33	2	2	2
487	16	8	56.87	51.33	67.52	63.36	40.94	1	33	2	2	2
488	17	16	75.75	31.23	43.31	21.61	29.99	1	35	2	2	2
489	20	10	61.46	32.24	48.4	30.88	34.66	1	34	1	2	1
491	12	12	66.36	35.4	16.9	55.41	46.54	1	35	2	2	2
493	19	5	69.5	37.87	43.4	37.8	19.93	1	34	2	2	1
494	9	9	54.59	44.37	58.83	59.42	40.09	1	35	1	2	2
495	17	13	50.17	26.38	69.81	36.84	48.74	1	34	2	2	2
496	13	9	60.72	37.14	37.92	51.52	44.76	1	35	1	2	2
497	16	15	45.35	55.63	44.69	66.97	48.68	1	38	2	2	2
498	28	17	64.34	45.1	55.15	40.39	39.41	1	33	1	2	2
499	18	12	52.22	55.29	79.55	59.42	42.96	1	34	2	2	2
500	27	20	60.55	28.97	59.55	73.13	51.49	1	37	2	2	2
501	11	21	71.75	38.76	66.01	74.56	39.31	1	34	2	2	2
502	27	9	68.47	39.35	51.09	40.54	41.33	1	37	1	2	2
503	15	4	60.17	37.75	46.4	36.58	24.86	1	33	2	2	1
504	19	23	62.63	32.42	65.42	57.45	49.83	1	35	2	2	2
505	19	15	48.82	41.56	38.29	57.53	46.61	1	38	1	2	2
506	18	10	61.49	28.12	44.96	42.59	42.22	1	34	2	2	2
507	13	9	59.09	52.39	62.34	38.49	31.04	1	33	2	2	1
508	22	15	63.25	29.47	48.93	37.16	52.97	1	37	1	2	2
509	14	11	46.3	38.84	68.45	57.68	41.6	1	36	1	1	2
510	16	9	58.05	19.7	55.81	24.95	38.52	1	38	2	1	2
511	11	7	42.8	46.59	67.99	46.31	46.66	1	33	2	2	2
512	12	8	47.29	44.48	30.67	55.21	50.63	1	32	1	2	2
514	23	8	64.74	30.09	31.69	59.49	48.94	1	37	2	2	2
515	21	20	53.3	42.3	51.4	49.72	43.69	1	36	2	2	2
516	16	8	59.25	56.13	59.45	42.05	37.7	1	37	1	2	2
517	31	43	73.05	47.36	72.26	49.68	29.37	1	35	1	2	2
518	16	12	56.96	41.58	73.81	38.64	45.87	1	35	2	2	2
520	19	11	50.94	53.28	40.95	25.46	46.19	1	35	2	2	2
521	18	1	49.87	44.49	31.69	33.08	58.36	1	36	2	2	2
522	22	29	79.16	54.53	59.41	48.26	31.74	1	37	2	2	2
523	18	5	50.29	54.45	58.15	44.19	39.58	1	32	1	2	2
526	14	9	64.15	52.07	50.98	46.37	36.36	1	34	2	2	2
527	16	14	53.58	48.69	44.88	49.83	39.63	1	29	2	2	2
528	21	10	50.98	36.47	68.99	65.36	39.24	1	34	2	2	2
529	12	7	59.18	49.43	60.18	40.52	50.61	1	37	2	2	2
530	18	9	64.95	41.75	53.99	55.32	28.33	1	28	1	1	2
531	12	9	49.38	57.4	56.68	46.39	49.1	1	32	1	1	2
532	30	20	73.2	35.92	62.96	35.18	30.92	1	31	1	2	2
533	12	10	53.34	41.83	66.45	36.76	42.45	1	32	2	2	2
534	18	9	52.6	56.89	58.77	55.36	34.07	1	35	2	2	2
535	19	9	38.3	26.7	30.66	38.5	48.14	1	36	1	2	2
536	14	9	50.91	41.22	56.4	57.64	40.89	1	37	2	2	2
537	21	19	56.69	43.71	58.35	55.44	35.97	1	37	2	2	2
538	22	10	53.72	52.24	54.87	49.82	40.76	1	34	1	2	2
539	13	10	52.89	55.95	48.26	65.04	42.04	1	39	1	2	2
540	34	26	75.05	40.06	70.26	55.74	44.2	1	26	1	1	2
541	17	10	58.09	43.58	50.23	54.08	44.73	1	26	1	1	2
542	27	30	67.97	31.19	35.9	43.43	22.24	1	30	2	2	2
543	12	10	41.82	43.79	59.6	51.6	55.86	1	30	1	1	2
544	14	5	50.34	42.76	42.89	57.7	54.18	1	35	1	2	2
545	17	10	56.58	42.33	45.92	57.91	34.15	1	38	2	2	2
546	11	9	40.89	55.47	41.8	61.17	46.69	1	37	1	2	1
547	15	6	56.36	36.09	21.97	53.6	30.45	1	36	1	2	2
548	17	9	73.08	40.14	56.14	42.51	26.87	1	35	2	1	1
549	15	10	55.52	38.63	46.77	44.54	45.25	1	40	1	2	2
550	28	25	55.33	37.58	57.25	57.86	41.52	1	33	1	1	2
551	24	12	59.93	34.53	32.03	46.75	38.15	1	39	2	2	2
552	11	11	52.44	62.14	52.63	48.02	45.73	1	39	1	2	2
553	13	11	45.68	27.92	48.4	53.41	44.87	1	38	1	1	2
554	19	16	66.08	46.8	60.8	42.77	51.8	1	35	1	2	2
555	12	8	42.89	53.67	60.49	50.03	50.67	1	38	2	2	2
556	11	8	65.26	43.97	54.26	51.63	23.34	1	35	2	2	2
557	14	11	50.78	55.35	52.4	53.43	42.72	1	31	1	2	2
559	10	10	41.12	58.85	39.53	59.23	40.73	1	35	1	2	2
560	23	13	61.35	45.63	57.69	51.81	34.05	1	36	2	2	2
561	35	17	64.96	17.06	26.14	70.88	34.41	1	32	2	2	2
562	9	6	54.69	38.78	53.55	55.54	45.69	1	31	2	2	2
563	12	10	59.26	52.27	68.45	61.51	48.83	1	28	1	2	2
564	18	10	45.87	40.9	44.62	42.79	46.64	1	32	1	2	2
565	28	14	64.38	51.19	64.45	55.45	49.73	1	33	2	2	2
567	26	24	70.83	31.94	66.43	26.98	23.17	1	33	2	2	2
569	11	7	40.63	28.9	37.86	61.05	30.25	1	38	2	2	2
570	18	13	58.64	34.43	61.95	53.62	33.37	1	38	1	2	2
571	20	15	62.7	32.5	50.12	38.62	34.85	1	36	2	2	2
572	17	8	66.61	51.07	57.45	53.76	22.8	1	32	2	2	2
574	12	7	45.3	52.61	54.07	63.42	35.22	1	40	1	2	2
575	21	14	71.91	42.04	43.54	34.86	24.29	1	32	2	2	2
576	19	6	66.9	44.93	42.21	51.79	28.23	1	35	1	2	2
577	22	13	41.76	45.69	58.24	65.11	49.08	1	32	2	2	2
578	26	30	63.36	42.48	48.15	53.81	33.86	1	36	2	2	2
579	20	24	67.43	11.08	30.66	15.75	54.62	1	32	1	2	2
580	15	13	60.09	34.73	51.89	44.21	59.61	1	38	2	2	2
581	15	12	69.39	37.3	59.32	51.89	47.79	1	32	2	2	2
582	17	10	49.67	53.23	70.14	46.45	55.07	1	36	1	2	2
583	10	13	52.06	39.89	18.41	44.33	44.46	1	35	2	2	2
584	20	19	56.67	33.68	46.65	50.11	39.23	1	33	2	2	1
585	12	8	71.21	35.98	50.24	48.49	50.55	1	38	2	2	2
586	14	10	53.69	38.64	62.65	48.27	42.08	1	33	2	2	2
587	16	5	56.71	41.98	59.52	49.98	38.79	1	39	2	2	2
588	32	19	68.37	30.02	49.36	32.72	29.58	1	37	1	1	2
589	15	8	48.81	42.47	49.74	65.1	43.04	1	32	2	2	2
590	25	12	79.96	37.35	50.01	48.26	37.13	1	29	1	2	2
591	23	14	65.9	54.82	60.71	40.87	35.46	1	39	1	2	2
593	28	11	60.43	29.84	42.2	53.43	36.36	1	38	2	2	2
594	21	18	58.79	50.59	45.47	55.43	43.72	1	38	2	2	2
595	36	35	82.25	29.65	37.47	38.89	32.22	1	34	2	2	2
596	13	9	45.51	37.14	56.9	59.2	30.25	1	37	1	2	2
597	13	9	55.39	51.48	54.95	49.87	62.12	1	37	2	2	2
598	21	12	41.96	49.44	44.47	67.04	54.38	1	34	1	2	2
599	14	11	54.12	52.46	70.46	57.35	46.39	1	32	2	2	2
600	12	8	60.5	33.49	69.73	32.55	40.15	1	32	2	2	2
601	19	22	53.22	34.33	43.15	38.33	50	1	33	1	2	2
602	19	13	58.23	44.85	54.26	41.93	26.04	1	31	2	2	2
603	11	10	44.22	61.36	44.3	59.49	54.82	1	35	1	2	2
604	20	9	56.76	39.69	73.2	48.21	44.91	1	29	1	1	2
606	22	13	49.38	24.27	51.18	55.15	24.58	1	32	2	2	2
607	9	9	44.12	36.97	50.2	62.83	49.72	1	37	1	2	2
608	25	15	47.85	42.3	62.04	42.32	47.9	1	32	2	2	2
609	26	13	56.8	57.19	53.03	42.67	38.09	1	33	1	2	2
611	16	12	46.6	71.95	44.14	37.44	41.88	1	23	1	1	2
612	37	19	59.12	47.16	58.37	44.31	42.36	1	29	1	1	2
613	19	9	52.38	42.06	48.34	48.1	28.96	1	35	2	2	1
614	10	10	45.15	49.97	59.88	46.11	41.96	1	31	1	2	2
615	12	9	53.45	31.68	25.02	52.03	39.64	1	29	1	2	2
616	15	12	60.42	34.7	25.35	52.2	44.02	1	33	1	2	2
617	28	18	49.28	46.95	77.3	42.39	58.18	1	27	1	1	2
618	19	9	57.16	45.23	51.37	40.73	50.98	1	33	1	2	2
619	15	13	58.84	33.63	74.19	44.24	52.58	1	37	2	2	2
620	18	25	64.67	32.37	51.38	63.07	33.66	1	32	2	2	2
621	11	9	37.16	58.48	56.82	48.22	54.49	1	27	1	2	2
622	20	12	47.51	37.2	31.56	51.92	46.38	1	38	1	1	2
623	17	3	60.16	38.01	69.63	33.1	62.25	1	33	1	2	2
624	28	24	68.49	37.17	40.29	57.51	55.04	1	28	1	2	2
625	23	16	56.8	49.23	43.94	59.59	50.49	1	34	2	2	2
626	15	11	49.87	39.85	63.13	63.36	47.36	1	33	2	2	2
627	21	18	61.7	57	55.25	48.19	39.99	1	27	1	1	2
628	14	8	53.62	21.47	38.29	46.02	29.83	1	35	1	2	2
629	18	26	77.38	26.41	58.55	50.09	36.87	1	37	1	2	2
630	26	17	54.34	53.82	73.5	65.04	46.22	1	32	2	2	2
631	22	19	57.84	18.8	46.52	40.55	24.71	1	36	2	2	2
632	17	10	67.42	46.24	58.49	42.75	25.79	1	33	2	2	2
633	9	10	54.74	53.08	58.54	67.57	50.7	1	32	2	2	1
634	13	9	62.65	28.48	30.98	44.34	37.81	1	38	1	2	2
635	25	25	75.37	40.95	56.43	33.17	38.56	1	34	1	2	2
636	20	10	53.07	15.39	25.3	51.06	43.08	1	37	1	1	1
637	15	12	50.9	32.51	58.63	59.83	39.11	1	40	2	2	2
638	18	17	60.32	34.61	48.36	53.95	38.11	1	31	2	2	2
639	18	9	51.04	57.23	58.14	35.07	51.79	1	35	1	2	2
640	25	8	64.97	46.4	58.17	40.15	29.92	1	33	2	2	1
641	16	12	65.26	48.5	64.51	56	33.5	1	38	1	1	2
643	28	12	54.36	19.36	43.02	47.91	53.08	1	31	1	1	2
644	16	12	39.37	39.86	53.59	57.44	46.72	1	39	2	2	2
645	16	11	50.43	43.92	47.72	51.78	29.95	1	31	1	2	2
646	18	2	53.18	36.99	41.45	59.66	51.7	1	36	1	2	2
647	18	16	39.48	51.44	33.84	46.58	42.6	1	33	1	2	2
648	15	9	58.25	41.86	48.68	53.89	36.96	1	34	2	2	2
649	14	10	45.43	38.08	55.93	52.03	35.64	1	33	1	2	2
650	27	19	77.81	27.8	28.79	46.12	43.16	1	32	1	2	2
651	18	7	67.71	25.3	30.21	48	36.05	1	30	1	2	2
652	10	0	57.56	52.53	71.88	48.02	45.4	1	39	2	2	2
653	27	9	56.66	24.85	39.94	45.88	33.59	1	34	1	2	2
654	12	12	54.66	48.52	37.75	59.17	56.18	1	38	2	2	2
655	19	12	61.62	39.48	31.6	22.27	57.49	1	37	1	2	2
656	22	12	60.06	36.24	45.58	44.32	29.83	1	36	2	2	2
657	21	18	56.5	35.69	57.64	61.43	46.56	1	31	2	2	2
658	17	6	53.31	47.55	39.53	59.27	46.78	1	33	2	2	2
659	19	6	55.59	52.01	65.11	31.03	46.28	1	32	1	2	2
660	14	10	61.61	49.02	82.86	48.01	33.87	1	38	2	2	2
661	14	5	54.46	45.21	40.35	47.83	37.12	1	33	1	2	2
662	28	16	62.25	37.2	62.64	41.9	40.49	1	31	2	2	2
663	12	6	50.47	55.66	58.71	46.16	52.34	1	37	1	2	2
664	16	9	55.51	30.32	51.81	47.97	39.6	1	35	1	2	2
665	14	11	36.19	54.99	60	66.85	51.73	1	40	1	2	2
667	14	20	48.94	55.32	61.98	36.71	41.16	1	32	2	2	2
668	11	9	57.18	48.87	59.74	48.08	44.06	1	36	2	2	2
669	11	10	47.32	39.59	55.48	59.36	43.58	1	35	2	2	2
670	16	6	55.24	63.26	66.41	59.76	41.38	1	32	1	2	2
671	9	11	50.18	43.76	48.17	49.51	35.11	1	32	2	2	2
672	24	11	56.5	52.69	57.58	46.28	29.9	1	36	2	2	2
673	13	11	50.62	44.7	61.11	58.99	34.46	1	33	2	2	2
674	28	14	41.73	34.93	60.82	40.38	53.25	1	31	2	2	2
675	18	7	62.37	47.86	60.38	48.4	33.38	1	36	2	2	2
676	17	11	59.37	41.89	61.28	55.62	33.46	1	36	2	2	2
677	31	17	58.88	51.85	55.44	63.04	51.24	1	32	2	2	2
678	25	14	61.71	48.48	46.12	51.68	34.23	1	31	1	2	2
679	17	8	72.03	34.02	47.86	44.14	32.07	1	32	2	2	2
681	10	8	41.93	51.71	67.53	40.37	50.11	1	36	2	2	2
683	19	6	66.29	49.84	47.05	33.07	39.74	1	38	1	2	2
684	24	11	49.39	40.86	50.25	46.09	53.62	1	34	1	2	2
685	19	15	42.9	58.11	53.22	42.08	54.81	1	38	1	2	2
686	16	11	50.1	61.05	75.75	53.77	52.17	1	39	1	2	2
687	31	30	68.2	6.06	29.71	59	30.53	1	35	2	2	2
688	16	1	55.03	57.2	32.9	49.83	28.44	1	34	2	2	2
689	24	15	61.31	27.01	38.6	38.51	24.31	1	35	2	2	2
690	14	9	60.08	59.58	74.49	57.72	48.11	1	36	1	2	2
691	20	12	63.18	45.17	52.64	45.9	43.09	1	33	2	2	1
692	12	1	55.31	58.63	56.03	36.76	51.59	1	33	2	2	2
693	14	8	48.65	34.63	41.98	53.93	52.93	1	31	1	2	2
694	14	2	55.31	34.39	47.6	51.98	45.7	1	34	2	2	2
695	21	12	54.44	53.36	64.95	38.75	50.87	1	34	2	2	2
696	28	10	59.5	38.19	17.54	51.95	45.52	1	31	1	2	2
697	12	6	45.09	53.85	58.66	59.45	36.44	1	35	2	2	2
698	15	7	47.84	49.96	74.07	47.92	47.85	1	36	2	2	2
699	19	11	58.81	58.87	64.7	40.84	45.36	1	33	2	2	2
700	12	12	52.27	30.44	28.87	49.84	29.97	1	34	1	2	2
701	18	0	47.54	39.13	38.28	50.26	36.05	1	36	1	2	1
702	18	12	55.78	48.81	55.31	44.29	29.92	1	35	2	2	2
703	21	17	57.01	44.53	45.85	38.81	58.08	1	38	1	2	2
704	15	10	67.11	34.89	27.91	30.66	36.25	1	34	2	2	2
705	27	14	47.59	47.74	66.65	45.98	47.65	1	33	2	2	2
706	13	10	48.94	51.48	47.49	19.56	47.65	1	33	1	2	2
707	9	9	38.09	44.77	65.76	61.36	59.11	1	33	2	2	2
709	14	9	45.2	50.79	61.52	51.96	40.39	1	34	1	1	2
710	26	17	66.71	31.53	64.18	32.74	54.85	1	29	1	1	2
712	20	19	60.87	49.87	83.62	48	39.18	1	29	1	1	2
713	27	22	63.71	37.29	51.81	43.78	27.15	1	25	1	1	2
714	19	11	85.85	37.37	35.03	36.94	16.39	1	24	1	1	1
715	16	8	71.56	36.46	53.83	25.32	35.42	1	30	2	2	1
716	9	6	54.37	37.16	52.97	52.07	44.65	1	37	1	2	1
717	15	30	62.45	40.15	59.98	51.84	28.83	1	33	1	2	2
718	19	11	62.53	39.99	49.18	28.86	29.81	1	32	1	2	2
719	18	13	55.77	53.5	64.82	38.58	51.65	1	35	1	2	2
720	14	10	56.86	50.96	55.46	59.36	34.46	1	34	1	2	2
721	13	0	63.81	34.69	45.74	40.07	35.41	1	40	1	2	2
722	34	20	55.54	37.74	62.12	36.71	46.65	1	39	1	2	2
723	12	12	45.48	42.7	56.6	57.51	39.41	1	37	2	2	2
724	15	18	49.87	58.39	54.97	48.37	35.07	1	31	1	2	2
725	11	0	48.33	45.12	51.84	44.11	44.69	1	38	1	2	2
726	21	9	58.73	51.55	59.57	46.37	45.94	1	26	1	1	2
727	27	22	66.02	43.27	62.84	40.42	40.68	1	34	1	2	2
728	17	7	48.94	52.87	42.16	57.51	41.42	1	38	1	2	2
729	15	8	53.83	47.3	46.85	51.86	42.32	1	36	1	2	2
730	11	7	55.02	41.06	30.74	52.83	41.78	1	36	2	2	1
731	18	7	54.61	44.99	52.02	46.18	40.59	1	37	1	2	2
732	18	9	54.46	34.89	28.43	51.86	26.87	1	31	2	2	2
733	18	13	61.24	45.74	44.94	53.27	41.47	1	31	2	2	2
734	10	4	60.45	53.84	37.37	58.26	53.48	1	35	2	2	2
735	14	6	55.2	55.56	64.46	38.41	53.27	1	32	2	2	2
736	25	21	63.82	52.61	68.37	42.69	40.45	1	38	1	2	2
737	13	10	56.89	32.41	53.94	68.7	51.56	1	34	2	2	2
738	16	9	70.18	48.48	67.47	48.17	28.36	1	28	1	1	2
739	14	7	54.97	37.54	53.57	67.21	47.15	1	38	2	2	2
740	18	13	59.09	47.23	70.42	63.21	40.33	1	32	2	2	2
741	14	11	49.17	50.6	44.84	36.9	43.11	1	34	2	2	2
742	15	15	59.05	38.73	25.78	47.94	47.64	1	38	2	2	2
743	22	5	64.71	28.96	29.62	46.09	23.08	1	38	1	2	2
744	15	11	51.3	48.09	65.92	23.56	51.61	1	39	1	1	2
745	10	8	55.47	45.12	37.86	59.03	26.81	1	36	2	2	2
746	11	9	49.35	47.1	58.03	38.52	43.13	1	32	1	2	2
747	22	8	60.19	43.75	28.68	47.8	36.21	1	40	1	2	2
748	28	9	62.76	52.2	62.81	23.2	50.12	1	35	1	1	2
749	12	10	39.26	58.2	55.12	52.88	42.48	1	34	1	1	2
750	9	10	47.51	58.43	52.41	64.93	64.96	1	39	1	2	2
751	18	5	55.8	42.37	56.65	36.55	44.05	1	37	1	1	2
752	12	0	49.61	58.66	57.47	71	57.22	1	36	2	2	2
753	14	6	51.02	42.7	50.72	61.14	40.91	1	39	2	2	2
754	19	17	63.56	45.14	46.9	51.8	37.03	1	36	1	2	2
755	20	14	65.81	36.4	51.92	61.17	38.46	1	37	2	2	1
756	37	33	68.3	40.89	60.46	51.48	45.44	1	35	1	2	2
757	32	31	77.95	36.13	36.5	38.45	37.22	1	37	1	2	2
758	20	8	71.28	41.39	46.09	35.03	33.08	1	39	2	2	2
759	18	23	57.7	31.22	59.31	46.13	45.02	1	36	1	2	2
760	14	13	56.37	48.33	38.22	53.65	46.33	1	40	1	2	2
761	15	2	67.3	28.15	33.08	42.25	39.25	1	35	1	2	2
763	16	9	64.83	44.96	61.52	42.3	29.4	1	40	2	2	2
765	11	13	50.04	38.32	51.29	55.48	49.24	1	40	1	2	2
766	12	9	55.38	37.61	56.12	49.66	40.83	1	39	1	1	2
767	12	9	44.65	50.84	54.49	31.88	47.87	1	36	2	2	2
768	11	9	45.67	51.02	65.13	49.93	46.65	1	35	1	1	2
769	11	9	47.74	46.02	51.8	59.27	46.83	1	37	1	1	2
770	29	18	57.87	52.23	65.13	30.91	52.96	1	36	2	2	2
771	12	10	56.54	42.18	50.74	59.4	35.48	1	34	2	2	1
772	19	7	46.36	60.38	66.94	51.88	61.71	1	34	1	2	1
773	15	11	61.52	41.65	46.74	44.36	43.35	1	36	2	2	1
774	25	16	67.13	38.32	39.88	55.57	26.75	1	35	2	2	1
775	25	3	68.46	34.95	35.05	34.87	31.66	1	37	2	2	1
776	13	8	56.97	36.96	41	51.57	26.33	1	38	1	2	1
777	21	11	54.61	36.19	50.48	55.7	46.23	1	36	1	1	2
778	17	25	56.73	51.9	55.84	53.45	23.92	1	38	1	1	1
779	16	9	44.12	67.9	55.5	76.15	54.39	1	34	1	2	1
780	25	11	53.66	39.13	53.1	64.75	45.24	1	34	2	2	1
781	31	33	60.13	29.82	53.9	51.58	51.35	1	36	2	2	1
782	11	0	54.62	53.57	54.27	48.04	33.32	1	34	2	2	1
783	12	11	40.88	54.48	61.42	29.25	55.08	1	36	2	2	2
784	25	0	54.7	38.36	35.42	68.76	45.87	1	35	2	2	1
785	21	11	58.63	46.16	41.86	42.5	46.91	1	37	2	2	1
787	29	25	62.41	57.22	64.88	36.43	49.24	1	37	2	2	1
788	23	11	59.57	63.49	71.27	57.22	36.73	1	36	1	2	1
790	18	3	49.92	53.96	57.42	51.92	51.54	1	39	1	2	2
791	13	7	49.11	36.33	38.46	38.56	43.6	1	37	1	1	2
792	21	7	60.31	39.55	46.86	42.2	35.39	1	35	1	2	2
793	36	39	66.76	30.93	56.33	42.26	33.62	1	36	1	1	1
794	18	4	54.6	48.39	50.37	42.04	29.43	1	34	1	2	1
795	29	2	73.87	34.52	42.79	38.91	45.99	1	36	1	2	2
796	19	15	44.92	45.84	68.99	70.74	60	1	40	2	2	2
797	15	9	61.37	30.35	33.52	46.04	41.65	1	35	1	2	1
798	11	9	49.86	52.18	50.52	55.7	38.25	1	35	1	2	2
799	12	9	42.94	41.92	65.81	44.26	46.07	1	40	1	2	2
800	9	4	44.65	40.65	54.41	73.02	39.2	1	34	2	2	2
801	29	4	48.97	50.11	56.66	34.71	39.76	1	36	1	2	2
802	11	10	58.42	50.61	38.01	46.36	34.63	1	35	2	2	1
803	16	5	61.01	40.43	37.72	63.73	41.3	1	38	1	2	1
804	12	12	44.13	49.48	43.25	66.85	47.25	1	38	2	2	2
805	16	8	56.52	45.71	45.52	37.31	42.41	1	36	1	2	2
806	17	4	52.17	49.57	36.42	61.32	51.29	1	37	1	2	2
807	17	8	48.96	57.42	71.44	46.11	57.68	1	40	1	2	2
808	18	6	68.13	30.32	41.66	27.42	41.65	1	33	1	1	1
809	9	9	53.13	51.02	46.24	48.9	43.14	1	34	2	2	2
810	24	7	63.83	55.07	48.81	57.49	48.93	1	35	1	2	1
811	15	9	55.66	32.15	70.51	68.66	45.03	1	35	2	2	1
812	17	0	56.72	46.06	46.7	49.97	35.17	1	37	1	1	2
813	23	22	56.7	45.14	49.05	34.96	34.8	1	35	1	2	1
814	11	7	55.24	41.94	58.16	59.59	42.19	1	40	1	2	1
815	18	9	50.89	54.02	70.22	51.77	47.48	1	35	1	2	2
816	12	9	44.06	17.29	23.57	63.54	29.23	1	39	2	2	2
817	16	10	46.18	51.24	46.08	41.99	59.15	1	36	2	2	2
818	12	0	54.53	52.84	52.7	50.09	45.03	1	35	1	2	1
819	17	12	51.85	47.44	44.44	39.87	38.41	1	33	1	2	1
820	35	17	69.68	35.44	38.52	38.89	17.04	1	33	2	2	1
821	28	10	64.47	43.2	43.16	46.51	31.94	1	34	1	2	2
822	11	9	51.42	49.95	52.88	44.43	48.79	1	34	1	2	1
824	14	9	53.61	44.45	41.33	53.65	41.81	1	36	2	2	2
825	18	13	69.91	61.19	60.51	19.88	47.14	1	37	1	2	2
826	19	5	46.11	51.37	60	57.32	45.77	1	38	2	2	2
827	35	20	74.1	52.94	78.03	50.01	35.84	1	30	1	2	1
828	18	4	56.91	46.92	54.61	42.6	37.61	1	37	2	2	2
829	32	21	53.67	38.33	52.33	49.98	54.29	1	33	2	2	2
830	29	16	43.91	47.96	48.65	42.62	54.07	1	34	1	2	2
831	17	9	67.38	41.55	57.14	44.39	22.85	1	29	1	1	2
832	11	10	51.5	44.37	60.96	55.69	23.78	1	38	1	2	2
833	15	5	51.8	55.26	73.27	38.8	49.41	1	32	1	2	2
834	12	7	55.72	40.8	50.34	49.97	44.62	1	32	1	2	1
835	12	7	60.51	39.85	40.35	48.32	43.13	1	30	1	2	2
836	18	10	53.73	59.85	58.1	63.17	40.36	1	29	1	2	2
837	19	12	68.13	61.13	68.99	55.64	47.85	1	38	2	2	2
838	14	2	46.1	39.68	33.48	43.46	47.63	1	32	1	2	2
839	13	3	46.71	37.43	47.53	36.54	30.33	1	29	1	1	2
840	17	8	48.77	39.64	46.14	41.97	33.03	1	35	1	2	2
841	13	6	53.64	37.23	56.73	48.03	35.81	1	30	1	2	2
842	13	8	66.03	49.57	44.66	46	40.8	1	31	2	2	2
843	36	22	54.85	48.72	61.02	34.39	36.5	1	32	1	2	2
844	9	9	42.86	55.03	68.18	36.82	33.79	1	32	2	2	2
845	38	18	70.3	48.65	35.82	65.32	34.36	1	32	1	2	2
846	10	9	46.27	52.11	71.55	63.09	37.12	1	38	1	2	2
847	12	18	58.18	49.62	41.78	55.49	32.86	1	31	2	2	2
848	26	17	66.07	44.67	69.33	49.95	50.37	1	31	1	1	2
849	18	13	57.64	48.45	60.47	36.47	40.61	1	31	1	2	2
851	16	8	64.32	56.96	54.23	46.3	46.68	1	32	1	2	2
852	24	8	59.17	36.94	50.04	28.92	42.65	1	32	1	2	2
853	10	9	54.52	63.4	88.66	44.34	33.25	1	32	1	2	2
854	19	19	61.28	30.73	46.28	46.01	38.37	1	32	1	2	2
855	29	3	55.53	43.55	74.86	46.19	41.87	1	31	1	2	2
856	23	14	63.13	42.29	59.67	52.35	34.43	1	31	1	1	2
857	15	13	61.58	58	71.55	37.92	28.52	1	29	1	1	2
858	12	10	45.36	51.95	54.5	38.75	54.12	1	31	1	2	2
859	15	9	48.82	50.82	62.6	61.08	28.05	1	31	2	2	2
860	9	9	43.31	52.04	47.55	46.3	46.8	1	29	1	1	2
861	15	7	54.63	50.19	42.06	63.45	41.77	1	35	1	2	2
862	11	4	67.33	57.31	58.16	57.93	37.51	1	26	1	2	2
863	11	0	41.95	62.47	47	53.63	47.5	1	30	1	2	2
864	27	15	46.7	59.56	58.32	34.61	46.72	1	30	1	2	2
865	11	10	42.05	53.52	55.37	63.45	46.61	1	31	1	1	2
866	25	24	58.81	48.7	57.6	44.23	49.19	1	30	1	2	2
867	13	12	53.08	59.2	55.28	49.51	38.53	1	32	1	2	2
868	10	9	39.48	47.36	48.88	59.64	57.13	1	35	2	1	2
869	10	8	48.14	46.15	56.85	46.09	36.25	1	30	1	2	2
870	24	15	44.55	34.58	41.97	39.82	42.48	1	37	1	2	2
871	14	8	52.24	48.43	59.12	57.64	34.73	1	37	1	2	2
872	15	10	42.99	48.2	50.19	52.2	52.28	1	31	1	2	2
873	16	16	51.58	39.83	36.85	55.97	47.24	1	30	1	2	2
874	16	11	56.09	55.19	55.01	62.95	41.18	1	34	1	2	2
875	13	9	75.73	49.95	45.38	31.04	40.52	1	29	2	2	2
876	9	9	53.69	72.36	95.5	74.47	29.74	1	29	1	1	2
877	16	21	66	18.31	61.13	35.42	31.22	1	34	2	2	2
878	19	9	58.15	59.9	53.74	59.73	46.31	1	29	1	1	2
879	21	12	74.06	45.68	65.68	59.46	37.86	1	26	1	1	2
881	18	9	67.77	44.88	60.94	44.8	40.12	1	30	1	2	2
883	21	18	55.81	33.34	42.26	43.8	47.4	1	30	1	1	2
884	21	6	48.5	38.27	53.58	47.94	46.28	1	29	1	2	2
885	21	17	70.67	50.78	68.08	42.81	29.12	1	28	1	1	2
886	14	8	62.51	28.7	33.57	63.05	47.58	1	34	1	2	2
887	15	1	56.95	51.16	65.81	31.02	40.22	1	29	1	1	2
888	15	10	59.47	53.52	51.04	46.19	51.45	1	31	2	2	2
889	22	24	75.76	41.41	44.99	46.14	28.84	1	33	2	2	2
890	13	12	54.83	57.72	57.03	32.62	38.51	1	36	2	2	2
892	12	9	64.03	61.1	44.29	46.33	38.83	1	35	2	2	2
893	26	16	70.45	36.11	57.25	46.13	37.33	1	32	2	2	1
894	25	13	63.37	31.71	44.37	38.53	38.55	1	32	1	1	2
897	12	10	63.65	39.72	49.31	44.4	39.83	1	32	1	2	2
898	15	7	65.82	64.3	70.62	57.46	37.35	1	35	1	2	2
899	20	23	53.89	42.11	65.51	53.9	40.89	1	37	1	2	2
900	14	10	47.19	39.81	56.47	52.03	49.31	1	33	1	1	2
901	16	9	54.33	57.07	78.97	33.19	47.15	1	29	1	1	2
902	30	25	77.33	34.84	45.67	55.77	40.82	1	30	1	2	2
903	21	3	47.81	51.33	63.42	56.11	57.6	1	29	1	1	2
904	12	11	69.73	23.56	33.14	53.68	42.67	1	25	1	1	1
905	21	21	44.1	51.07	49.85	70.97	43.03	1	32	1	2	2
907	13	9	48.93	38.61	42.68	51.95	44.36	1	33	1	2	2
908	26	19	60.21	31.23	50.73	57.68	44.78	1	32	1	2	2
909	18	7	55.49	24.88	58.94	47.94	44.8	1	36	1	2	2
910	13	4	72.07	43.93	70.59	53.33	22.06	1	38	1	2	2
911	9	0	50.03	59.63	42.23	61.28	32.22	1	36	2	2	2
912	27	14	75.56	55.67	53.79	23.24	35.31	1	31	2	2	2
913	25	26	68.14	40.28	54.56	44.28	39.48	1	33	1	2	2
914	22	6	67.11	37.25	46.28	44.39	37.91	1	31	2	2	2
915	19	6	67.28	41.91	54.57	32.78	29	1	37	2	2	2
916	33	13	81.17	48.62	60.97	45.68	38.49	1	34	2	2	2
917	15	10	52.19	36.19	48.66	51.71	39.92	1	38	2	2	2
918	12	7	44.97	51.47	61.91	57.11	51.46	1	35	2	2	2
919	16	6	55.92	41.6	56.91	59.09	50.6	1	31	1	2	2
920	14	15	65.03	46.86	51.01	46.15	23.09	1	37	2	2	2
921	12	15	59.18	39.07	43.76	68.68	36.4	1	32	2	2	2
922	20	14	55.73	45.22	43.75	46.3	43.99	1	31	1	1	2
923	18	2	47.43	52.03	47.28	59.58	40.84	1	38	2	2	2
924	33	22	69.25	35.86	51.3	44.1	38.96	1	32	2	2	2
926	16	8	61.68	48.85	48.34	31	51.54	1	32	2	2	2
927	33	6	67.38	52.63	48.54	42.26	26.8	1	32	2	2	2
928	11	6	37.6	60.28	61.38	69.11	54.98	1	31	2	2	2
929	16	9	54.25	48.67	61.55	40.37	35.2	1	32	1	2	2
931	10	9	56.93	39.34	40.87	58.93	35.94	1	24	2	2	2
932	15	10	49.82	44.73	50.94	55.52	51.8	1	37	2	2	2
933	24	16	80.25	42.14	66.75	36.61	33.39	1	31	2	2	2
934	20	11	53.85	49.51	56.81	52.12	32.74	1	31	1	2	2
935	20	13	62.53	40.99	39.76	43.75	38.78	1	32	1	2	2
936	29	17	55.73	51.28	69.66	38.66	50.4	1	32	2	2	2
937	15	9	58.58	44.71	54.95	42.56	46.51	1	36	2	2	1
938	10	10	54.74	48.29	55.23	55.76	34.9	1	33	2	2	2
939	22	10	63.44	33.42	62.93	53.81	37.82	1	34	2	2	2
940	12	10	34.74	58.37	57.19	57.76	56.42	1	38	2	2	2
941	9	7	55.78	37.05	54.6	42.44	32.02	1	34	1	2	2
942	11	5	64.21	52.39	38.84	40.05	28.39	1	33	2	2	2
943	17	11	58.04	53.93	64.11	61.09	27.34	1	33	2	2	2
944	27	20	70.62	47.2	40.03	45.87	24.49	1	31	2	2	2
946	12	12	61.03	39.98	75.66	40.26	55.56	1	31	2	2	2
947	16	9	46.63	42.09	46.62	46.16	39.15	1	37	1	2	2
948	12	9	64.79	46.03	55.01	42.3	36.25	1	33	1	2	2
949	23	13	47.57	38.23	54.65	50.39	42.54	1	31	2	2	2
950	16	10	53.33	48.28	58.91	63.23	52.05	1	35	2	2	2
951	13	8	54.7	44.78	49.08	65.11	38.08	1	37	1	2	2
952	26	11	58.21	48.96	59.9	49.99	39.2	1	38	2	2	2
954	10	9	47.33	43.83	47.61	68.86	55.77	1	33	1	2	2
955	14	10	45.05	44.3	68.93	48.3	52.01	1	33	2	2	2
956	10	0	50.31	43.85	46.53	47.21	34.81	1	33	2	2	2
958	13	6	55.4	34.97	62.22	72.4	43.7	1	33	1	2	2
959	12	12	55.25	55.97	78.16	56.05	54.94	1	32	2	2	2
961	15	11	59.17	38.64	53.26	57.54	39.19	1	37	2	2	2
962	17	1	54.18	41.86	64.31	34.79	50.19	1	34	2	2	2
963	35	39	71.16	26.17	43.68	52.02	35.11	1	34	2	2	2
964	17	15	64.63	40.14	62.41	41.8	37.47	1	31	2	2	2
965	13	4	49.7	58.79	49.26	46.37	52.06	1	38	1	2	2
966	10	0	52.1	52.57	68.4	42.65	43.97	1	36	2	2	2
967	28	40	56.14	23.77	56.68	31.13	35.6	1	27	1	2	2
968	36	33	59.75	27.22	50.5	32.49	44.14	1	32	1	2	2
969	16	16	79.03	44.97	39.8	12.12	41.6	1	36	2	2	2
970	17	10	65.2	43.17	36.97	28.99	32.45	1	32	2	2	2
971	9	11	65.88	54.75	64.06	57.54	11.19	1	36	2	2	2
972	20	22	61.11	40	36.04	50.16	35.36	1	36	2	2	1
973	23	0	59.1	41.3	37.06	48.34	41.63	1	33	1	2	2
974	22	28	80.06	30.31	35.85	59.33	43.42	1	37	2	2	2
975	14	3	64.21	54.46	45.74	49.93	33.42	1	35	2	2	2
976	32	34	69.08	34.58	53.76	43.34	26.15	1	32	2	2	2
977	34	18	77.45	33.6	47.53	38	39.27	1	30	2	2	2
978	15	15	62.67	48.79	50.54	36.65	43.78	1	35	2	2	2
979	25	9	54.54	56.12	58.71	42.31	45.24	1	33	2	2	2
980	13	10	43.07	37.61	42.57	61.25	53.13	1	39	1	2	2
981	25	13	50.64	35.82	48.14	46.13	49.06	1	25	1	1	2
982	35	30	68.4	42.56	44.18	46.23	34.1	1	37	2	2	2
983	21	12	66.92	38.61	62.22	42.32	39.39	1	33	2	2	1
985	14	20	62.79	35.83	55.01	48.22	42.07	1	35	2	2	2
986	13	8	63.93	41.2	52.5	55.79	30.52	1	32	1	2	2
987	22	19	60.91	33.01	36.55	27.08	31.8	1	26	2	1	2
988	10	9	39.41	55.08	37.56	59.72	51.58	1	25	1	1	2
989	17	5	68.65	60.7	53.27	46.49	36.73	1	26	1	1	2
990	35	26	79.63	26.67	40.52	40.49	21.14	1	31	1	2	2
991	16	6	54.39	43.28	48.08	49.62	44.38	1	39	1	1	2
992	17	9	46.33	58.34	67.42	45.93	63.49	1	39	1	2	2
993	19	15	69.29	39.38	37.66	50.15	41.95	1	34	1	1	2
994	17	14	51.62	42.8	78.73	53.37	36.38	1	29	1	1	2
995	9	0	50.8	20.58	71.54	81.95	51.55	1	37	2	2	2
996	16	14	44.1	50.92	57.42	53.67	50.38	1	33	2	2	2
997	9	7	58.94	31.64	51.6	13.48	42.51	1	39	2	1	2
999	30	22	74.12	36.06	53.39	48.19	35.99	1	33	1	1	2
1000	26	12	62.17	45.2	61.24	46.39	50.75	1	31	1	1	2
1001	26	16	61.3	44.63	56.37	40.5	39.14	1	28	1	1	2
1002	20	16	48.67	55.78	68.85	49.91	27.54	1	32	1	1	2
1003	16	17	73.52	21.7	57.34	17.68	35.48	1	34	2	2	2
1004	16	14	66.91	53.58	54.24	48.2	33.56	1	34	1	2	2
1005	11	7	52.46	47.73	58.03	46.62	43.44	1	30	2	2	2
1006	14	11	51.28	37.23	42.74	48.06	41.52	1	30	1	1	2
1007	31	13	62.32	22.21	50.96	43.94	42.51	1	26	1	1	2
1008	23	7	65.27	44.42	55.74	40.77	36.73	1	26	1	1	2
1009	31	19	63.36	44.81	82.48	52.3	47.51	1	25	1	1	2
1010	14	17	59.44	41.39	52.86	46.13	36.6	1	31	2	2	2
1011	17	1	54.19	36.21	62.9	51.24	59.61	1	37	2	2	2
1012	15	9	50.8	47.7	63.59	59.6	45.15	1	36	1	2	2
1013	15	9	50.22	38.88	43.14	55.36	42.32	1	35	1	1	2
1014	14	9	49.9	41.73	48.54	53.86	51.75	1	32	2	2	2
1015	30	18	60.11	55.91	57.29	34.96	39	1	31	1	2	2
1016	9	6	51.35	55.99	66.88	55.74	42.63	1	33	1	1	2
1017	30	32	73.04	42.2	63.06	42.18	24.73	1	22	1	1	2
1018	15	2	62.65	32.17	35.72	43.86	43.64	1	38	1	2	1
1019	14	9	61.13	36.26	64.26	40.18	34.83	1	37	1	2	2
1020	32	23	67.4	48.77	54.49	23.65	49.24	1	31	1	2	2
1021	21	17	71.58	21.39	51.6	66.66	11.06	1	40	2	2	2
1022	10	9	56.6	27.01	70	57.39	54.75	1	40	2	2	2
1024	16	18	59.08	50.01	63.13	59.48	40.13	1	31	2	2	2
1025	20	11	63.47	32.86	46.2	44.4	48.66	1	32	1	2	2
1026	26	23	50.82	44.88	40.06	34.81	40.64	1	32	1	2	2
1027	11	9	47.64	56.19	56.32	47.98	43.73	1	35	1	2	2
1029	25	20	50.82	47.3	70.39	38.56	45.78	1	35	1	1	2
1030	27	12	58.72	40.78	54.79	57.63	46.88	1	38	1	2	2
1031	15	7	54.29	53.82	63.44	42.23	49.31	1	35	1	2	1
1032	16	11	62.33	31.19	49.1	52.07	31.73	1	37	2	2	2
1033	23	5	68.05	33.32	44.93	52.17	34.13	1	34	2	2	1
1034	12	9	42.97	60.85	60.08	54.05	54.95	1	30	1	2	2
1035	10	6	58.68	37.14	41.8	40.65	31.69	1	30	1	2	2
1036	40	28	65.08	32.42	53.57	32.92	18.94	1	33	2	2	2
1037	23	15	44.07	46.56	73.07	46.17	57.3	1	33	2	2	2
1038	26	33	77.39	28.6	43.33	51.94	22.2	1	30	1	2	2
1040	14	9	48.96	53.41	43.72	55.61	44.54	1	40	1	1	2
1041	28	21	77.27	43.91	58.93	48.12	30.44	1	33	1	2	2
1042	12	8	32.24	56.02	62.45	51.98	64.05	1	36	2	2	1
1043	28	11	75.15	36.17	51.55	44.36	38.96	1	35	2	2	2
1044	30	23	64.89	53.49	51.26	51.97	31.04	1	22	2	1	2
1045	21	3	58.99	48.8	68.87	42.56	51.74	1	25	2	1	2
1046	21	16	46.39	43.16	53.43	38.66	50.67	1	32	1	2	2
1047	20	14	54.63	52.37	58.07	31	33.92	1	30	2	2	2
1048	14	11	62.58	39.98	42.85	51.61	28.51	1	29	1	1	1
1049	19	13	57.83	42.97	54.23	38.63	49.56	1	31	2	2	2
1050	10	12	60.15	44.49	85.54	51.74	35.37	1	40	1	2	2
1051	16	9	57.59	44.99	70.52	64.81	49.98	1	38	1	2	2
1052	21	11	54.64	46.91	28.6	34.86	42.34	1	34	1	2	1
1053	25	11	68.72	44.82	59.89	36.68	29.48	1	32	1	1	2
1054	19	6	28.11	43.52	43.54	61.67	34.75	1	33	2	2	2
1055	13	0	53.17	32.56	42.89	45.7	33.24	1	32	2	2	1
1057	17	1	55.95	54.32	35.98	21.77	53.87	1	34	2	2	1
1058	20	23	57.78	68.64	71.17	53.93	29.6	1	27	1	2	2
1059	11	9	54.24	57.82	39.27	70.57	36.76	1	37	2	2	2
1060	13	9	46.37	46.37	60.77	48.11	46.33	1	29	1	1	2
1061	13	7	62.16	41.26	64.92	41.01	45.32	1	39	1	2	1
1062	21	12	67.31	40.82	63.57	32.86	25.93	1	26	1	1	2
1063	36	19	72.83	43.32	56.21	59.3	40.9	1	40	2	2	2
1064	15	4	55.8	42.16	55.06	46.15	40.5	1	35	1	2	1
1066	34	27	93.95	35.68	57.21	51.71	19.4	1	36	1	2	2
1067	17	11	52.36	67.68	77.16	59.21	57.65	1	30	1	1	2
1068	22	16	69.54	46.16	47.56	40.62	37.39	1	28	1	2	2
1069	16	19	74.23	44.4	47.92	46.45	47.25	1	36	1	2	2
1070	18	8	51.9	38.46	50.53	55.9	43.41	1	36	2	2	2
1071	15	3	53.29	39.73	51.75	36.68	49.02	1	40	2	2	2
1072	11	9	55.64	42.42	64.71	57.38	43.13	1	36	1	2	2
1073	26	10	72.13	49.2	51.96	36.52	62.32	1	37	2	2	2
1074	35	33	59.86	22.08	58.93	59.19	41.53	1	38	2	2	2
1075	29	12	65.9	36.45	40.37	34.86	34.74	1	37	1	2	2
1076	19	14	61.37	54.91	54.44	46.23	30.57	1	24	1	1	2
1077	29	18	65.08	34.46	40.05	43.78	27.04	1	36	1	2	2
1078	18	11	45.14	28.68	75.2	30.92	49.86	1	32	1	2	2
1079	15	9	51.3	46.14	56.38	34.65	42.53	1	34	2	2	2
1080	23	11	51.06	59.64	65.74	50.24	54.78	1	39	1	2	2
1081	31	24	65.9	37.54	48.76	13.97	26.07	1	29	1	1	1
1082	32	24	65.89	25.37	42.41	38.68	9.79	1	36	1	1	2
1083	14	10	61.21	52.59	60.37	25.44	44.39	1	30	2	2	2
1084	15	11	53.65	47	48.33	42.74	34.79	1	32	2	2	2
1085	18	11	38.51	61.29	86.68	61.01	51.08	1	29	1	2	2
1087	28	19	71.62	18.42	36.56	57.29	34.62	1	35	1	1	2
1088	15	6	45.05	41.41	48.39	57.5	33.41	1	31	2	2	2
1089	13	9	45.4	47.4	50.77	48.09	37.98	1	30	1	2	2
1090	27	18	58.97	28.77	42.81	53.66	29.2	1	38	2	2	2
1091	10	10	49.52	48.72	46.65	42.36	65.85	1	37	1	2	2
1092	25	15	66.15	47.54	48.83	42.37	36.85	1	24	1	1	2
1093	28	14	69.52	42.15	40.17	46.3	28.72	1	30	2	2	2
1094	15	15	62.51	32.82	39.47	48.07	44.86	1	29	1	1	2
1095	21	25	75.16	54.64	54.46	55.84	49.05	1	35	2	2	2
1096	14	13	56.04	43.63	41.01	52.02	35.23	1	35	1	2	2
1097	17	11	64.1	58.41	72.63	48.21	48.09	1	29	1	2	2
1098	24	11	59.02	47.08	66.47	46.31	44.97	1	27	1	1	2
1099	11	8	49.57	51.28	59.5	43.99	47.19	1	30	1	2	2
1100	11	9	49.74	61.49	71.13	42.33	48.87	1	35	1	2	2
1101	11	12	55.54	49.9	68.66	32.9	33.09	1	37	1	1	2
1102	27	16	54.28	41.13	46.77	55.59	43.05	1	30	1	2	2
1103	12	7	60.58	37.09	42.77	59.17	22.87	1	30	2	2	2
1104	11	9	56.15	31.46	54.19	28.78	28.73	1	30	1	1	2
1105	20	10	45.66	54.85	69.55	31.11	44.2	1	30	1	2	2
1106	23	12	66.26	52.58	48.99	49.96	34.37	1	37	2	2	2
1107	24	9	65.06	42.93	58.66	38.58	35.65	1	33	2	2	1
1108	20	15	48.69	26	32.42	53.48	39.39	1	30	2	1	2
1109	16	10	55.36	48.9	45.63	45.71	59.92	1	37	2	2	2
1110	18	10	74.09	22.31	49.1	38.98	36.13	1	31	1	2	2
1111	15	15	60.22	39.79	61.45	44.25	36.71	1	39	1	2	2
1112	14	9	58.11	43.47	64.06	38.48	41.42	1	37	2	2	2
1113	17	5	44.27	46.25	43.23	70.79	45.65	1	38	2	2	2
1114	16	5	59.28	47.15	64.19	44.62	43.18	1	30	2	2	2
1115	24	19	58.04	41.13	64.51	61.36	38.88	1	35	2	2	1
1116	9	6	42.77	57.04	59.77	53.84	57.84	1	36	2	2	2
1117	17	0	55.01	39.41	48.72	53.81	36.11	1	31	2	2	1
1118	18	16	62.68	43.56	53.16	46.31	38.42	1	33	2	2	2
1119	13	9	45.37	54.91	61.89	63.21	39.67	1	28	1	1	2
1120	10	7	56.76	35.86	37.89	51.8	42.46	1	30	2	2	1
1121	20	11	63.01	46.25	47.68	42.43	32.29	1	38	1	2	2
1122	9	10	49.88	48.26	32.41	44.52	40.17	1	32	1	2	2
1123	13	9	50.84	50.88	54.56	36.92	51.46	1	34	2	2	2
1125	32	16	58.71	37.82	38.93	42.28	37.37	1	29	1	2	2
1126	25	8	71.54	28.14	39.46	48	36.47	1	34	1	2	2
1127	14	10	50.85	43.59	79	48.05	43.23	1	35	2	2	2
1128	21	24	61.04	58.57	67.31	46.45	38.67	1	29	1	2	1
1129	12	7	63.72	38.9	34.33	40.2	44.94	1	34	1	2	2
1130	21	4	64.86	41.69	43.57	42.5	35.43	1	32	2	2	2
1131	36	24	51.86	49.24	60.3	59.21	49.71	1	30	2	2	2
1132	19	12	54.79	44.84	60.98	34.83	31.58	1	40	1	2	2
1133	21	14	48.36	65.81	86.94	48.63	44.75	1	30	1	2	2
1134	13	9	62.68	42.98	49.19	64.77	49.59	1	36	1	2	2
1135	27	7	36.03	39.16	36.58	40.72	44.55	1	34	1	2	2
1136	36	40	74.81	13	40.69	48.59	27.39	1	34	1	2	1
1137	11	11	64.98	40.9	49.66	55.57	38.31	1	30	1	2	2
1138	16	10	57.27	25.1	13.66	44.48	42.1	1	30	2	2	2
1141	29	12	81.42	32.93	47.77	29.21	23.72	1	32	2	2	2
1142	35	20	64.01	35.74	41.33	46.02	47.88	1	31	2	2	2
1143	17	23	58.86	53.85	44.26	32.78	32.28	1	31	2	2	2
1144	10	9	61.97	40.93	64.6	59.25	23.42	1	31	1	2	2
1145	14	11	61.82	49.05	67.02	72.24	38.07	1	29	2	2	2
1146	13	10	63.78	37.42	45.27	57.34	47.63	1	29	2	2	2
1147	18	17	75.04	32.44	37.98	34.62	17.73	1	34	2	2	2
1148	9	8	47.31	39.07	17.85	51.75	24.11	1	30	2	2	2
1150	14	8	49.83	35.01	42.81	40.26	36.14	1	30	2	2	2
1151	23	10	64.78	40.6	25.29	44.33	35.23	1	35	1	2	2
1152	26	9	53.26	38.4	77.43	57.67	38.57	1	31	1	2	2
1153	18	9	64.74	46.73	63.74	27.34	41.59	1	35	1	2	1
1154	14	17	55.78	51.33	73.34	32.98	54.54	1	32	2	2	2
1155	19	6	60.87	61.15	37.28	40.64	43.22	1	31	2	2	2
1156	10	3	54.81	46.67	51.53	44.07	44.37	1	35	1	2	2
1157	10	8	55.79	42.14	45.4	40.86	33.45	1	28	2	2	2
1158	19	12	66.36	34.59	43.73	40.17	39.88	1	35	1	2	2
1159	17	6	50.02	44.54	57.31	44.41	43.1	1	38	1	2	2
1160	15	9	44.14	46.98	50.06	57.07	53.23	1	30	2	2	2
1161	14	8	54.15	32.37	53.5	53.68	48.2	1	36	1	1	2
1163	29	27	52.04	47.34	53.83	42.12	53.41	1	35	2	2	2
1164	26	24	71.7	37.94	41.46	27.14	40.93	1	27	1	2	2
1165	15	14	64.85	47.8	65.26	59.72	41.11	1	32	2	2	2
1166	15	9	48.06	47.77	38.66	48.28	46.71	1	38	1	2	2
1167	17	11	52.18	45.9	60.62	45.99	41.54	1	30	2	2	2
1168	14	5	46.37	52.59	50.53	55.66	37.15	1	38	1	2	2
1169	11	12	41.97	53.84	52.77	50.63	56.01	1	32	1	2	2
1170	16	12	67.11	27.09	36.77	25.25	44.46	1	31	2	2	2
1171	12	9	44.99	48.95	56.46	53.51	57.88	1	34	1	1	2
1172	26	11	71.49	39.61	67.66	14.23	30.5	1	29	1	2	2
1173	16	10	54.73	41.98	59.77	40.53	58.33	1	23	1	1	2
1174	17	9	52.45	41.99	56.93	44.41	48.43	1	39	2	1	1
1175	15	8	52.77	51.02	40.34	59.78	36.87	1	30	2	2	2
1176	14	6	45.31	43.46	35.37	45.71	37.2	1	32	1	2	2
1177	15	9	56.53	40.49	68.67	25.5	58.94	1	31	1	1	2
1178	29	30	63.84	38.1	43.64	33.04	34.57	1	33	2	2	2
1180	11	6	58.1	30.31	35.56	44.32	45.34	1	30	1	2	2
1181	19	15	74.4	26.69	45.79	48.32	25.93	1	30	2	2	2
1182	28	11	57.82	43.71	52.94	54.06	49.52	1	25	1	1	2
1183	17	9	59.5	27.4	56.68	66.55	41.22	1	40	2	2	2
1184	15	15	51.1	33.79	52.96	55.65	41.68	1	39	1	2	2
1185	18	15	61.7	52.17	57.12	42.27	49.48	1	31	2	2	2
1186	9	9	39.74	59.66	53.85	44.27	50.62	1	38	2	2	2
1187	12	9	62.6	45.65	65.82	49.89	37.47	1	35	1	2	2
1188	27	19	71.75	30.87	49.28	36.47	28.86	1	34	1	2	2
1189	17	9	45.91	35.84	45.9	38.63	47.45	1	36	2	2	2
1190	25	26	68.01	44.03	53.5	40.17	41.79	1	34	1	2	2
1191	15	12	62.18	46.24	69.82	57.68	40.41	1	36	1	2	2
1192	33	25	61.1	44.93	60.94	48.13	39.79	1	32	1	2	2
1193	9	3	62.6	53.46	59.81	49.96	45.15	1	30	2	2	2
1194	14	8	52.25	48.58	45.65	42.54	32.54	1	32	1	2	2
1195	16	17	57.92	40.23	36.14	50.17	31.57	1	28	2	1	2
1197	10	4	60.65	46.89	57.69	34.8	35.01	1	33	1	2	2
1198	14	1	50.88	48.29	49.72	49.79	44.47	1	30	2	2	1
1199	25	16	67.02	44.98	64.2	46.33	43.15	1	37	1	2	1
1200	14	3	46.39	58.39	57.34	39.05	55.25	1	34	1	2	2
1201	12	12	41.1	40.37	48.51	49.3	55.43	1	31	2	2	2
1202	34	24	64.5	37.62	51.92	31.1	37.65	1	40	1	2	2
1203	9	9	37.78	53.56	51.43	47.02	50.51	1	39	2	2	2
1204	10	10	52.54	38.26	59.75	44.16	49.94	1	31	1	2	2
1205	15	11	52.43	37.39	44.81	48.12	46.79	1	38	1	2	2
1206	17	3	45.12	54.93	46.42	81.86	56.27	1	34	1	2	1
1207	16	7	56.8	40.8	66.03	17.91	47.95	1	29	1	2	2
1208	12	12	60.39	44.58	41.41	48	37.46	1	36	2	2	1
1209	27	10	49.91	54	40.21	44.45	23.48	1	33	1	2	2
1210	21	14	57.91	52.14	54.95	44.42	46.65	1	32	2	2	2
1212	11	8	50.69	36.32	54.16	48.15	49.1	1	33	1	2	2
1213	18	18	42.59	63.28	63.92	57.77	63.26	1	31	2	2	2
1214	14	9	53.33	47.71	71.28	46.29	37.45	1	32	1	1	2
1215	15	9	51.34	51.82	27.03	51.85	47.6	1	36	1	2	1
1216	14	8	60.4	51.79	63.26	54.2	32.52	1	25	1	1	2
1217	19	10	77.48	42.81	61.3	50.16	29.71	1	30	1	2	2
1218	10	9	75.59	35.03	64.44	59.63	44.01	1	30	1	2	2
1219	11	9	46.68	39.24	49.59	27.31	39.69	1	26	1	2	2
1220	17	12	63.71	41.09	53.31	51.94	34.05	1	29	1	1	2
1221	21	12	57.82	58.1	70.85	43.91	55.14	1	33	1	2	2
1222	28	29	71.69	46.13	41.21	48.15	31.22	1	30	1	1	1
1223	21	12	59.34	42.14	61.73	47.86	50.57	1	38	2	2	1
1224	27	22	69.34	33.24	58.61	68.91	26.08	1	38	1	2	2
1225	23	23	47.37	33.61	44.91	46.31	32.37	1	33	2	2	2
1226	11	7	52.54	40.53	41.96	53.72	44.55	1	30	1	2	2
1227	21	11	63.5	40.58	54.84	40.58	56.97	1	31	1	2	2
1228	17	9	51.43	38.37	32.98	55.34	32.48	1	39	2	2	2
1229	12	7	49.58	48.78	38.65	31.29	44.03	1	31	1	2	2
1230	41	36	78.99	48.34	56.09	42.87	35.16	1	21	2	1	1
1231	10	3	37.18	54.63	46.65	67.1	60.29	1	33	1	2	2
1232	26	25	75.07	43.82	50.05	53.54	17.16	1	36	2	2	1
1233	9	9	55.12	33.95	57.2	55.79	29.96	1	29	2	2	2
1234	17	7	47.64	43.26	45.78	59.4	38.92	1	36	2	2	2
1235	11	10	49.97	46.15	57.29	55.66	33.26	1	32	1	1	2
1236	14	13	79.56	9.47	32.51	40.29	30.12	1	37	1	2	2
1237	22	8	59.86	44.17	52.92	61.01	35.73	1	31	2	2	2
1238	9	7	49.22	68.78	69.39	59.55	49.39	1	33	1	2	2
1239	38	12	50.15	37.09	38.56	55.96	35.73	1	32	2	2	2
1240	21	11	72.23	49.64	60.49	24.6	39.34	1	31	1	1	2
1241	16	8	55.84	44.09	49.94	34.74	45.35	1	33	2	1	2
1242	12	9	62.21	36.22	54.06	40.55	50.31	1	31	2	2	2
1243	12	8	45.35	45.85	56.84	55.8	48.93	1	35	1	2	2
1244	17	9	62.42	63.48	69.07	44.09	27.24	1	31	2	2	2
1245	12	2	57.16	58.85	58.95	27.17	50.25	1	32	1	2	2
1246	32	20	65.6	34.81	56.53	38.67	45.1	1	32	1	2	2
1247	16	7	47.38	38.4	52.53	59.92	52.9	1	39	1	2	2
1248	14	8	60.17	26.91	33.79	38.61	47.97	1	32	1	2	2
1249	37	34	53.21	43.73	50.21	57.72	45.47	1	36	1	2	2
1251	20	8	59.31	52.38	52.92	48.2	41.98	1	30	1	2	2
1252	14	13	54.43	45.76	56.72	38.56	40.5	1	31	2	2	2
1253	22	10	61.79	50.84	54.05	55.62	27.29	1	32	1	2	2
1254	22	8	62.71	42.39	65.91	36.65	40.57	1	34	1	1	2
1255	20	18	53.82	53.7	61.24	55.58	42.16	1	30	2	2	2
1256	27	9	59.46	44.97	46.47	29.03	41.4	1	29	1	2	2
1257	30	17	56.46	49.81	58.72	42.32	53.43	1	28	1	1	2
1258	13	6	61.54	48.13	53.3	57.64	41.12	1	30	2	2	2
1259	13	6	53.05	38.53	63	58.15	45.92	1	32	1	2	2
1260	20	4	53.72	58.49	79.29	49.93	39.7	1	35	2	2	2
1261	19	10	53.36	49.03	48.54	44.27	24.36	1	32	1	2	2
1262	13	8	49.79	33.32	33.24	36.58	43.92	1	30	1	2	2
1263	12	7	50.88	53.52	55.79	50.19	37.91	1	35	1	1	2
1264	10	10	59.39	51.02	55.45	34.56	45.91	1	30	2	2	2
1265	12	15	63.19	50.53	55.73	49.54	61.64	1	36	2	2	2
1266	26	16	64.78	39.85	45.85	40.6	40.05	1	30	1	2	2
1267	18	11	56.89	45.81	56.18	42.07	47.44	1	40	1	2	2
1268	39	10	51.61	42.42	76.91	42.42	52.95	1	31	2	2	2
1269	18	10	76.52	42.57	71.27	29.41	23.84	1	31	1	1	2
1270	12	9	32.46	50.13	68.15	75.01	58.15	1	31	1	1	2
1271	14	20	46.23	32.37	32.14	44.21	39	1	33	2	2	2
1272	31	15	65.17	57.08	64.3	48.02	33.44	1	32	2	2	2
1273	9	6	59.16	57.48	75.52	46.49	52.42	1	34	2	2	2
1274	28	18	52.25	34.25	47.6	43.79	23.37	1	38	1	2	2
1275	14	10	60.72	41.77	49.37	79.96	26.72	1	30	1	2	2
1276	20	25	63.3	24.7	54.54	25.19	31.95	1	37	1	1	2
1277	12	5	50.93	43.92	51.46	51.82	37.23	1	38	2	2	1
1278	24	14	73.3	29.38	54.36	38.71	33.38	1	31	2	2	2
1279	9	9	56.49	34.59	38.36	64.98	26.1	1	36	1	1	2
1280	10	9	51.11	63.45	50.85	45.89	36.04	1	30	2	2	2
1281	11	8	47.91	28.27	43.82	51.75	36.96	1	28	1	2	2
1282	23	18	33.75	58.06	53.71	36.4	43.47	1	25	2	1	1
1283	19	10	53.61	55.61	48.88	43.68	44.4	1	32	1	2	2
1284	18	11	56.16	57.14	66.84	30.81	32.92	1	31	2	2	2
1285	10	7	47.08	58.12	71.8	64.95	56.47	1	32	2	2	2
1286	9	9	58.02	52.67	64.95	52.18	44.25	1	31	2	2	2
1287	15	2	59.02	68.8	66.02	50.41	54.73	1	32	1	2	2
1288	14	6	65.18	51.14	41.59	40.16	39.16	1	35	2	2	2
1289	36	21	68.68	51.3	40.78	52.17	22.06	1	32	2	2	2
1290	12	0	59.15	47.58	46.54	61.55	35.78	1	33	1	2	2
1291	9	9	39.86	52.06	68.07	43.96	40.92	1	32	2	2	2
1292	19	20	61.87	32.76	57.59	46.52	26.58	1	22	2	1	1
1293	19	9	52.21	39.97	42.9	40.58	55.42	1	34	2	2	2
1294	28	18	69.59	51.6	53.25	31.21	32.66	1	30	2	2	1
1295	21	14	74.14	34.69	52.41	55.51	44.44	1	34	1	1	1
1296	25	20	41.45	38.75	54.65	46.3	57.17	1	26	1	1	2
1297	29	17	72.08	27.79	71.69	74.72	20.21	1	32	2	2	2
1298	17	12	53.17	50.01	79.27	66.82	50.47	1	37	1	1	2
1299	18	22	45.09	41.29	61.86	42.38	36.35	1	33	2	2	2
1300	15	5	76.26	38.46	34.54	51.84	22.75	1	38	2	2	1
1301	11	6	46.79	55.88	54.79	61.41	42.49	1	31	1	1	2
1302	14	8	58.21	63.19	67.08	46.15	48.42	1	35	1	2	2
1303	28	24	66.92	23.47	48.3	44.45	48.34	1	30	2	2	2
1304	44	45	70.44	39.06	32.91	40.22	13.28	1	35	1	2	1
1305	21	10	60.11	36.99	37.76	36.97	40.87	1	32	2	2	2
1306	15	2	61.38	55.65	45.18	42.51	33.79	1	30	2	1	2
1307	9	6	44.62	29.57	45.75	46	58.24	1	32	1	2	2
1309	33	16	67.25	49.74	59.95	34.84	30.85	1	30	1	2	2
1310	32	15	74.55	21.1	44.57	37.3	29.72	1	35	1	2	1
1311	21	13	60.13	41.36	61.54	40.67	46.75	1	26	1	1	2
1312	14	10	62.61	40.06	53.86	44.2	41.48	1	39	2	2	2
1313	14	10	47.31	44.32	36.05	53.53	46.43	1	36	1	2	2
1314	19	10	55.27	38.16	28.75	57.51	46.4	1	35	1	2	2
1315	10	6	46.35	39.22	53.09	50.04	43.51	1	31	1	2	2
1316	23	16	60.18	38.67	58.19	42.26	45.22	1	36	2	2	2
1317	11	7	48.6	47.67	50.5	67.32	44.57	1	35	2	2	2
1318	24	19	65.03	34.7	75.11	55.4	30.12	1	27	1	1	2
1319	20	9	67.42	30.92	54.98	31.09	46.57	1	35	1	1	2
1320	16	6	45.38	38.1	36.97	66.78	39.41	1	30	2	2	2
1321	14	9	58.17	32.14	30.43	66.96	42.92	1	33	1	2	2
1322	28	18	89.42	45.53	41.03	11.55	39.31	1	35	1	2	2
1323	17	10	62.83	54.17	45.69	51.4	24.26	1	37	2	2	2
1324	11	0	48.08	48.98	79.61	44.55	44.97	1	29	1	2	2
1325	14	8	60.66	57.08	76.11	59.72	28.35	1	31	1	2	2
1326	12	8	65.01	62.36	60.86	46.58	45.81	1	28	1	1	2
1327	25	6	56.56	42.02	35.49	41.74	31.73	1	32	1	2	2
1328	30	10	79.87	38.8	42.22	27.51	17.12	1	35	1	2	2
1329	12	9	49.05	50.32	41.11	65.66	41.74	1	32	1	2	2
1330	16	10	59.42	29.01	50.08	36.61	52.76	1	33	2	1	1
1331	21	14	76.72	29.68	56.51	40.4	31.09	1	26	1	1	2
1332	12	16	49.34	38.94	65.52	46.43	44.73	1	26	1	1	2
1333	16	12	77.63	26.98	36.43	45.84	35.36	1	36	2	2	2
1334	27	17	69.28	29.64	38.94	45.12	23.73	1	39	1	2	2
1335	13	10	46.24	48.86	54.73	50	42.97	1	34	1	2	2
1336	12	10	62.13	48.01	63.7	66.61	16.82	1	31	1	2	2
1337	29	34	70.25	43.46	57	52.2	46.4	1	30	1	1	2
1338	15	19	65.67	49.53	59.78	32.99	45.53	1	40	2	2	2
1339	23	16	65.78	48.84	60.37	57.64	40.93	1	28	2	2	2
1340	12	12	49.92	38.39	45.39	47.99	54.82	1	30	1	2	2
1341	25	22	54.64	41.05	43.85	52.07	40.47	1	30	2	2	2
1342	21	0	53.12	42.22	59.05	53.88	44.34	1	31	2	2	2
1343	28	20	68.1	33.98	65.22	34.8	32.45	1	34	2	2	2
1344	12	6	48.47	41.13	56.34	46.24	43.07	1	38	2	2	1
1345	14	10	50.63	36.97	61.91	57.62	44.2	1	35	2	1	2
1347	25	12	64.36	36.94	83.11	34.98	11.96	1	30	2	2	2
1348	31	10	56.6	30.69	49.26	47.83	31.3	1	36	1	2	2
1349	24	10	54.25	39.68	57.26	36.82	54.03	1	36	1	2	2
1350	31	12	70.62	12.74	35.43	34.45	14.86	1	32	2	2	1
1351	9	9	49.9	46.02	40.06	39.88	42.73	1	28	1	1	2
1352	12	14	69.01	53.53	52.26	57.79	34.95	1	31	1	2	2
1353	19	11	51.21	38.49	49.66	46.18	59.65	1	37	2	2	2
1354	17	9	57.15	39.93	24.79	55.1	26.11	1	28	1	2	2
1355	31	22	66.12	50.94	48.16	38.6	20.62	1	32	1	2	2
1356	10	7	77.31	42.72	69	10.17	12.79	1	32	2	2	2
1357	11	9	36.93	39.83	53.38	21.41	46.32	1	29	1	1	2
1358	16	1	59	38.59	65.81	46.36	43.45	1	35	1	2	2
1359	13	0	51.22	41.51	48.97	36.84	52.48	1	35	2	2	2
1360	10	9	54.28	28.36	35.27	51.9	47.24	1	34	1	2	2
1362	12	7	56.88	35.63	49.8	33.33	24	1	34	1	2	2
1363	18	15	53.93	32.57	44.95	49.96	52.53	1	31	2	2	2
1364	25	28	63.26	45.49	81.11	36.97	32.99	1	27	2	2	2
1365	23	10	58.97	28.44	50.53	50.05	43.4	1	32	1	2	2
1366	26	14	59.6	36.45	41.48	55.6	36.34	1	33	2	1	2
1367	16	9	49.87	44.48	43.72	59.45	33.02	1	24	2	1	2
1369	14	10	60.62	31.77	57.91	70.87	45.32	1	28	2	2	2
1370	16	17	80.64	43.11	61.63	65.26	6.16	1	32	2	2	2
1371	36	32	75.2	44.63	50.6	39.75	35.48	1	21	2	1	1
1372	14	10	55.06	46.93	57.89	53.77	31.74	1	27	1	2	2
1373	17	8	52.01	45.68	29.98	55.57	31.34	1	39	1	2	2
1374	26	10	54.34	19.57	34.56	63.12	42.47	1	37	1	2	2
1375	19	19	46.17	59.46	70.2	51.72	53.87	1	34	1	2	2
1376	9	4	65.29	44.69	44.15	44.36	33.63	1	35	2	2	2
1377	10	11	56.65	42.83	59.49	25.52	42.77	1	29	1	1	2
1378	13	4	55.51	47.09	75.22	71.06	51.51	1	31	2	2	2
1379	16	6	61.36	50.26	57	42.62	40.9	1	31	2	2	1
1380	25	13	61.01	53.84	83.06	50.55	46.9	1	20	2	1	1
1381	15	11	37.4	56.22	65.04	35.17	46.54	1	31	2	2	2
1382	15	11	53.28	49.48	64.7	52.25	50.33	1	28	2	1	2
1383	25	15	58.66	46.62	69.46	40.45	44.13	1	28	1	1	2
1384	21	11	49.64	20.94	38.33	38.09	28.28	1	31	1	2	2
1385	15	14	42.01	52.53	51.13	19.58	40.99	1	30	2	2	2
1386	16	0	61.61	41.6	68.88	46.22	33.26	1	32	2	1	2
1387	40	32	64.49	27.74	65.59	36.71	35.42	1	35	1	2	2
1388	14	10	41.85	40.58	69.47	37.1	61.22	1	27	2	2	2
1389	11	6	41.14	38.65	39.82	54.86	50.46	1	33	1	2	2
1390	20	12	61.74	45.86	54.89	46.43	33.17	1	23	1	1	2
1391	12	9	49.93	43.11	33.77	63.16	47.68	1	33	1	2	2
1392	21	19	59.2	46.31	45.58	53.25	44.48	1	33	1	2	2
1393	20	15	58.75	46.67	39.32	53.66	39.73	1	30	1	2	2
1394	13	11	60.35	59.69	68.33	55.51	41.54	1	30	1	2	2
1395	28	14	69.25	27.85	74.09	51.68	40.41	1	36	2	2	2
1396	9	6	45.21	69.72	63.7	46	45.7	1	31	1	2	2
1397	44	38	87.55	16.1	45.12	44.48	18.81	1	20	2	1	1
1398	22	16	57.62	51.09	65.66	6.27	48.11	1	31	1	2	1
1399	12	8	53.46	42.86	40.06	62.97	39.94	1	39	2	2	2
1400	15	12	49.73	53.47	54.31	52.09	48.33	1	38	1	2	2
1401	15	4	54.65	40.51	63.43	31.15	37.52	1	30	2	2	2
1402	11	5	50.86	24.66	29.79	40.63	49.96	1	35	1	1	2
1403	17	9	56.9	43.17	55.82	53.75	43.13	1	26	1	2	2
1404	14	12	54.39	41.55	67.53	35.75	43.34	1	27	1	1	2
1405	10	9	31.83	50.37	28.49	63.41	46.14	1	32	2	1	2
1406	29	19	66.62	41.35	61.37	44.29	48.13	1	38	1	2	2
1407	12	8	57.86	38.52	65.25	46.12	34.16	1	29	1	2	2
1408	11	9	45.3	44.99	45.34	59.25	56.16	1	27	1	2	2
1409	30	9	59.04	55.28	55.99	59.1	35.87	1	29	1	2	2
1410	19	14	59.8	31.65	86.09	41.08	46.41	1	23	1	1	2
1411	12	11	45.14	43.01	51.42	54.07	49.09	1	26	1	2	2
1412	13	7	57.94	43.12	53.77	53.84	50.86	1	32	2	2	2
1413	16	18	55.71	29.53	35.46	48.27	46.79	1	29	1	2	2
1414	22	9	58.46	42.19	40.27	48.46	29.06	1	29	1	1	2
1416	25	23	54.23	57.16	67.53	46.5	45.13	1	26	1	1	2
1417	29	29	67.08	32.43	54.28	36.83	48.33	1	39	2	2	2
1418	15	6	53.48	31.46	52.99	32.94	30.96	1	32	1	2	2
1419	25	8	65.14	53.53	50.17	31.01	35.54	1	29	2	2	2
1420	26	16	57.75	33.52	40.21	46.04	26.85	1	33	1	1	1
1421	19	11	58.93	43.98	64.84	48	40.87	1	33	1	1	2
1422	22	18	61.25	34.25	36.05	66.89	38.26	1	31	2	2	2
1423	17	19	77.69	23.27	42.02	36.63	38.58	1	39	2	2	2
1424	14	10	52.61	54.56	69.71	72.71	38.69	1	29	1	1	2
1425	24	16	61.68	54.48	61.19	23.69	47.23	1	34	2	2	2
1426	28	33	58.17	38.84	47.48	40.15	19.93	1	30	2	2	1
1427	17	10	65.36	38.55	50.97	40.73	49.09	1	31	1	2	2
1428	20	23	49.7	43.55	50.65	54.24	35.07	1	35	2	2	2
1429	29	32	68.47	8.82	19.55	61.3	48.16	1	34	1	2	2
1430	22	11	46.86	54.91	66.88	44.39	41.75	1	33	1	2	2
1431	20	13	77.32	43.97	42.81	47.68	14.78	1	30	2	2	2
1433	21	13	46.82	47.49	60.98	50.11	41.62	1	32	1	2	2
1434	28	20	46.3	54.16	56.46	42.23	49.67	1	30	1	2	2
1435	10	6	51.3	42.27	46.22	53.81	47.27	1	32	2	2	2
1436	14	11	59.42	39.77	55.8	42.39	51.44	1	33	2	2	2
1437	19	10	59.04	45.14	65.83	64.78	48.62	1	32	1	2	2
1438	30	20	76.36	33.29	46.35	42.46	20.74	1	36	1	1	1
1439	12	13	62.45	51.09	55.46	34.68	44.97	1	31	2	2	2
1440	33	15	56.46	44.64	40.14	27.18	50.75	1	27	1	1	1
1441	24	21	70.57	41.72	66.72	13.81	25.57	1	24	2	1	2
1442	15	5	64.08	44.55	42.1	49.92	39.43	1	33	2	2	2
1443	19	8	50.19	32.27	34.55	72.44	42.37	1	40	2	2	2
1444	11	4	44.75	49.64	50.86	40.75	45.31	1	36	1	2	2
1446	36	21	64.01	24	73.09	38.27	52.1	1	32	2	2	2
1447	13	11	55.66	41.47	67.76	40.71	46.72	1	22	2	1	1
1448	14	11	43.3	47.2	66.67	63.4	44.22	1	25	2	1	2
1449	15	20	40.51	52.68	74.65	72.54	60.49	1	32	2	2	2
1450	27	18	63.89	46.58	58.44	34.96	45.32	1	28	1	1	2
1451	35	19	59.62	29.96	41.21	42.69	39.08	1	33	1	2	2
1452	14	14	56.61	48.32	50.46	42.26	44.93	1	31	1	1	2
1453	36	9	57.1	35.66	47.39	25.96	45.92	1	26	1	1	2
1454	21	15	46.56	41.31	45.7	40.25	47.74	1	37	1	2	1
1455	16	11	45.05	43.99	48.9	51.58	32.7	1	37	2	2	2
1456	19	9	56.9	36.84	45.11	29.12	39.74	1	36	2	2	1
1457	20	11	61.85	32.02	55.55	42.43	34.58	1	30	2	2	2
1458	24	12	59.8	33.01	44.25	40.98	33.94	1	34	1	2	1
1459	11	9	46.07	39.16	50.98	46.46	54.46	1	39	1	2	2
1460	21	26	59.71	46.37	77.89	30.61	35.06	1	28	1	1	2
1461	27	11	58.01	41.34	39.02	44.36	41.84	1	30	2	2	2
1462	27	20	55.35	45.72	70.98	46.47	49.95	1	30	1	2	2
1463	12	17	48.35	39.94	59.14	48.12	47.19	1	32	1	1	2
1464	11	10	51.24	40.5	46.92	44.14	39.13	1	35	2	2	2
1465	17	8	57.84	45.44	52.92	31.1	43.35	1	33	1	2	1
1466	17	16	57.44	56.21	69.69	61.74	31.63	1	31	2	2	2
1467	31	23	62.17	29.84	45.65	38.88	37.06	1	32	2	1	2
1468	27	23	74.11	55.54	47.38	51.97	42.05	1	34	2	2	2
1469	9	8	47.69	44.45	50.48	49.9	41.8	1	31	2	2	2
1470	37	24	70.94	47.01	37.64	31.19	36.38	1	30	2	2	1
1471	15	6	47.52	58.23	57.99	31.59	55.31	1	31	1	2	2
1472	14	13	62.61	45.04	50.11	57.64	34.69	1	31	2	2	2
1473	20	10	52.06	51.91	59.9	49.96	49.06	1	34	1	2	2
1474	24	10	54.72	55.99	51.62	38.8	49.38	1	31	1	1	2
1475	26	16	67.56	36.68	43.21	28.72	23.68	1	23	2	1	2
1476	24	25	68.69	49.82	72.84	52.08	32.75	1	25	2	1	2
1477	32	25	56.54	48.75	63.3	38.39	42.76	1	37	2	2	2
1478	13	11	51.37	43.83	47.84	38.52	28.82	1	36	2	2	2
1479	16	9	54.34	54.3	53.54	34.9	35.56	1	31	1	2	1
1480	17	15	63.74	46.19	54.54	46.22	40.71	1	30	1	1	2
1481	17	8	53.19	48.35	60.59	46.22	46.51	1	30	1	2	2
1482	25	16	58.02	48.89	43.51	45.85	44.69	1	27	1	1	2
1483	9	6	49.89	55.58	56.42	55.87	53.56	1	30	1	1	1
1484	9	9	49.51	33	27.18	38.57	28.45	1	34	2	2	2
1485	21	17	53.13	55.43	71.17	48.22	59.42	1	26	1	1	2
1486	21	6	55.17	43.42	39.37	42.35	41.52	1	37	1	2	2
1487	32	7	63.83	47.22	57.7	57.53	35.17	1	33	1	2	2
1488	9	11	47.03	43.33	65.88	55.54	43.66	1	33	2	2	2
1490	14	8	47.6	34.39	44.42	66.98	48.82	1	39	1	2	1
1491	33	11	59.97	35.99	37.27	40.55	31.71	1	32	2	2	1
1492	25	9	69.44	48.83	50.66	49.94	40.06	1	39	1	1	2
1493	16	15	64.13	44.71	51.55	8.42	37.32	1	23	1	1	2
1494	10	9	60.45	60.14	57.41	61.31	33.13	1	39	1	2	2
1495	16	9	63.1	50.47	55.57	23.44	28.1	1	28	2	1	2
1496	15	9	54.87	52.5	61.88	42.43	46.38	1	29	1	2	2
1497	18	13	57.32	32.08	32.12	38.7	37.66	1	33	1	2	2
1498	19	8	52.12	47.32	57.08	55.71	33.66	1	29	1	2	2
1499	14	14	69.48	28.69	38.96	54.28	41.87	1	31	1	2	2
1500	25	23	75.49	8.18	38.12	55.11	35.07	1	24	1	1	2
1501	22	10	62.71	46.79	40.5	44.03	42.8	1	20	1	1	1
1502	16	4	55.48	56.18	55.13	32.75	37.09	1	31	1	2	2
1503	14	13	41.36	56.09	59.6	40.82	59.54	1	29	1	2	2
1505	20	14	65.08	38.86	68.34	44.41	50.26	1	32	1	1	2
1506	19	4	61.03	14.59	31.74	38.68	47.46	1	29	1	1	2
1507	20	21	55.73	36.17	44.76	42.46	52.42	1	30	1	2	2
1508	31	23	74.15	36.43	63.2	44.35	35.39	1	29	1	1	2
1510	11	9	53.41	46.02	54.79	46.34	38.07	1	33	2	2	2
1511	23	24	74.05	35.28	41.22	51.84	26.58	1	31	1	1	2
1512	12	10	43.15	54.79	60.73	50.11	41.72	1	31	2	2	2
1513	20	11	58.11	46.98	61.05	44.32	41.12	1	29	1	2	2
1514	27	7	58.54	31.29	43.78	30.35	24.25	1	29	1	1	2
1515	33	22	63.45	42.76	50.82	42.28	36.76	1	30	1	1	2
1517	10	9	54.67	44.74	56.47	49.94	41.25	1	30	2	2	2
1518	15	7	62.89	32.46	45.47	70.7	40.7	1	31	2	2	2
1519	27	17	81.29	42.73	63.74	76.41	36.76	1	27	2	2	2
1520	24	15	53.18	52.67	59.64	46.26	49.94	1	29	1	1	2
1522	15	9	68.15	53.45	53.29	38.58	44.39	1	31	1	2	2
1524	10	9	43.35	47.28	44.57	44.21	47.15	1	39	2	2	2
1525	26	8	69.36	32.12	62.32	42.11	39.97	1	35	2	2	2
1526	19	13	56.56	32.7	56.93	38.8	49.29	1	35	1	1	2
1528	36	44	74.55	53.67	64.74	50.12	42.11	1	31	2	1	2
1529	15	6	53.37	50.68	48.54	53.77	40.58	1	36	1	2	1
1530	14	8	53.7	49.94	66.92	59.23	48.31	1	33	2	2	2
1531	13	7	48.82	54.75	52.3	40.81	49.24	1	32	2	2	1
1532	14	11	72.98	23.28	49.09	31.24	25.58	1	24	1	1	2
1533	12	9	69.18	39.45	46.86	31.05	47.53	1	34	2	2	2
1534	20	10	48.94	38.91	44.47	55.38	38.8	1	31	2	2	2
1535	14	12	59.86	44.96	33.47	46.04	32.16	1	30	1	2	2
1536	14	3	64.95	45.26	59.09	68.94	52.72	1	37	2	2	2
1537	23	14	57.26	56.85	51.47	63.2	12.76	1	20	1	1	1
1538	24	10	55.57	48.69	49.15	38.03	37.29	1	29	1	2	2
1540	17	26	68.61	60.86	57.99	63.4	24.49	1	22	1	1	1
1541	19	26	61.02	39.32	53.56	53.52	34.77	1	32	1	2	2
1542	26	13	70.73	36.09	74.65	52.01	55	1	36	1	2	2
1543	12	11	54.72	44.6	60.4	42.2	20.3	1	28	2	2	2
1544	12	12	54.92	52.99	67.72	42.6	56.08	1	30	1	2	2
1545	14	9	38.5	50.99	69.64	40.54	49.03	1	26	1	1	2
1546	18	10	53.07	48.84	48.28	38.24	41.78	1	21	2	1	1
1547	15	12	58.75	44.11	29.61	47.86	40.67	1	31	2	2	2
1548	24	18	57.91	47.14	60.45	53.98	31.43	1	37	2	2	2
1549	15	9	67.45	49.04	43.2	29.58	41.51	1	31	2	1	2
1550	16	14	65.22	49.99	60.82	42.44	29.9	1	30	2	2	2
1551	11	9	49.99	41.1	46.78	44.39	35	1	36	1	2	2
1552	29	34	69.19	41.32	62.93	32.62	34.38	1	33	1	1	2
1553	25	15	65.95	34.94	53.73	33.11	39.73	1	26	2	1	2
1554	22	23	57.76	40.39	56.84	38.71	38.62	1	31	1	2	2
1555	9	3	56.26	25.17	73.22	44.82	56.05	1	36	2	2	2
1556	24	12	54.26	35.91	33.09	42.3	40.8	1	35	2	2	2
1557	18	14	63.05	60.51	54.67	44.45	33.08	1	29	1	1	2
1558	12	5	52.33	38.46	42.1	49.64	26.02	1	34	2	2	2
1559	12	8	55.52	42.25	60.93	51.9	34.62	1	33	1	2	2
1560	11	16	49.78	42.78	58.06	49.59	44.05	1	32	1	2	2
1561	37	34	64.14	35.28	35.25	35.1	42.03	1	30	1	1	1
1562	17	10	53.67	44.44	48.26	27.3	49.43	1	33	1	1	2
1563	18	9	76.6	33.5	49.12	42.4	33.79	1	30	2	2	2
1564	9	9	52.59	51.54	69.4	51.91	48.9	1	32	2	2	2
1565	22	10	57.88	45.45	52.36	25.35	47.76	1	30	2	2	2
1566	11	9	72.79	41.22	61.27	59.41	25.93	1	39	2	2	2
1567	20	10	48.47	44.74	46.44	28.94	31.8	1	32	2	2	2
1568	21	9	45.92	51.46	60.89	61.53	51.08	1	31	2	2	2
1569	14	12	60.37	40.96	47.84	46.22	44.36	1	36	2	2	2
1570	17	9	52.12	40.9	66.94	42.35	38.45	1	39	1	1	2
1571	22	7	52.01	42.15	49.17	42.57	41.94	1	30	1	2	2
1572	20	9	58.53	37.18	45.87	60.37	52.8	1	32	1	2	2
1573	11	6	63.89	51.72	41.16	46.39	44.74	1	37	1	2	1
1574	17	10	46.05	51.2	51.6	47.94	53.27	1	34	2	2	2
1575	17	9	55.47	38.21	47.47	47.88	48.11	1	33	1	2	1
1576	16	9	57.14	47.15	50.91	27.65	45.12	1	25	1	1	2
1577	19	5	50.98	27.7	29.31	65.04	36.41	1	32	2	2	1
1578	10	9	42.93	57.16	67.95	64.78	55	1	34	2	2	2
1579	23	13	62.23	24.77	54.3	57.64	52.5	1	33	2	2	2
1580	9	8	58.95	27.96	43.6	53.11	29.62	1	30	2	2	2
1581	29	13	59.54	53.43	80.27	51.94	45.19	1	34	2	2	2
1582	20	13	69.56	29.42	83.91	51.91	44.35	1	25	2	1	2
1583	16	11	66.88	38.72	54.45	24.96	22.13	1	22	1	1	2
1584	23	14	59.41	30.24	42.06	32.92	32.69	1	30	1	1	2
1585	17	11	51.08	42.92	55.42	57.65	43.43	1	37	1	2	2
1586	18	16	50.89	38.76	52.5	55.72	44.76	1	27	2	1	2
1587	28	12	70.47	27.42	63.14	61.32	37.96	1	30	2	2	2
1589	17	11	47.84	36.58	34.69	21.55	46.89	1	33	1	2	2
1590	21	11	42.96	49.91	57.17	10.19	55.53	1	33	1	2	2
1591	15	11	60.58	34.58	40.69	66.7	53.05	1	33	2	2	2
1592	25	10	52.51	40.96	62.76	55.49	44.22	1	30	1	2	2
1593	12	11	43.03	39.91	54.55	35.13	35.75	1	29	1	1	1
1594	19	15	59.34	48.15	42.56	27.19	32.5	1	27	1	1	2
1595	13	12	59.1	56.07	71.72	42.15	51.62	1	20	2	1	1
1596	11	3	51.09	37.5	45.91	49.92	39.6	1	34	2	2	2
1597	26	15	63.8	47.45	63.24	46.6	36.69	1	22	2	1	1
1598	27	16	59.04	34.64	26.84	26.22	32.69	1	28	1	2	2
1599	10	9	51.44	51.14	59.72	42.37	52.09	1	31	1	2	2
1600	32	24	62.76	44.59	51.53	37.01	37.63	1	36	1	1	1
1601	18	9	64.23	51.04	48.78	39.31	38.34	1	30	2	2	2
1602	22	18	64.97	43.25	43.49	38.32	18.85	1	21	2	1	1
1603	24	9	75.53	48.48	56.61	36.62	34.81	1	19	1	1	1
1604	13	9	40.66	65.09	75.31	55.41	56.06	1	35	1	2	2
1605	20	9	66.22	55.29	67.69	40.75	32.6	1	28	1	1	2
1606	11	12	43.7	52.83	51.52	48.55	56.42	1	25	1	1	2
1607	12	9	48.48	54.29	48.9	34.86	46.47	1	34	2	2	2
1608	20	12	58.07	20.92	47.04	48.1	36.51	1	28	1	1	2
1609	31	15	76.38	38.12	60.51	44.4	37.18	1	23	1	1	2
1610	14	6	62.25	52.18	62.76	46	49.09	1	31	1	2	2
1611	12	9	55.18	50.82	60.17	53.51	41.85	1	29	1	2	2
1612	11	10	51.49	41.39	28.8	53.94	36.38	1	32	2	2	2
1613	22	10	58.58	23.69	40.25	62.67	22.51	1	31	2	2	2
1614	14	13	48.71	26.8	21.23	34.06	53.79	1	32	2	2	2
1615	23	25	67.79	35.72	49.6	50.24	42	1	24	1	1	1
1616	18	20	61.33	41.87	70.22	46.24	26.27	1	34	2	2	2
1617	23	23	67.22	26.1	60.69	46.24	28.11	1	31	1	1	1
1618	11	10	49.38	41.59	48.15	67.04	52.81	1	33	1	2	2
1620	21	18	68.04	39.76	56.63	39.95	35.55	1	37	2	2	2
1621	18	14	63.56	29.99	63.25	49.84	46.16	1	30	2	2	2
1622	24	19	78.57	30.81	51.77	53.57	13.99	1	33	1	2	2
1623	15	12	50.76	53.68	48.43	47.98	54.57	1	28	2	1	2
1624	18	5	56.48	37.19	38.67	24.89	38.89	1	31	1	1	2
1625	20	8	57.41	48.28	58.02	53.52	43.13	1	25	1	1	2
1626	12	10	55.48	54.75	70.76	52.02	32.38	1	34	1	2	2
1627	12	8	57.79	30.01	55.28	55.64	32.94	1	32	1	2	2
1628	36	16	63.61	41.25	52.73	47.98	31.57	1	35	1	1	2
1629	11	18	45.33	37.14	54.32	61.32	44.11	1	30	2	2	2
1630	21	15	59.87	34.08	58.82	63.57	33.71	1	32	1	2	2
1631	17	11	62.51	39.75	61.62	44.49	36.75	1	33	1	1	2
1632	13	11	46.22	51.39	68.02	67.36	51.08	1	36	1	2	2
1633	9	9	51.21	48.84	55.37	63.4	38.85	1	31	2	2	2
1634	22	0	57.82	37.79	55.1	48.27	35.57	1	30	2	2	2
1635	14	8	58.07	47.91	47.34	38.54	39.46	1	33	2	2	2
1636	32	26	67.35	51.8	63.81	23.87	53.36	1	33	2	2	2
1637	19	11	58.82	17.3	60.7	63.33	35.69	1	32	2	1	2
1638	13	12	46.44	55.84	52.42	56.2	54.05	1	31	1	1	2
1639	27	22	76.42	51.14	58.21	43.77	49.97	1	33	2	2	2
1640	15	1	74.08	47.41	68.26	59.65	26.41	1	38	2	2	2
1641	17	12	61.41	37.51	60.4	38.3	48.23	1	29	2	2	2
1642	29	14	65.39	42.82	48.19	33.09	34.48	1	32	1	1	1
1643	13	10	50.95	38.9	35.76	59.37	42.86	1	36	2	2	2
1644	11	9	61.2	36.02	34.13	53.74	28.43	1	27	1	1	2
1645	17	15	53.28	48.31	63.31	38.6	33.85	1	26	1	1	2
1646	9	8	42.7	44.19	39.3	44.26	49.89	1	32	2	1	2
1647	39	36	61.26	16.22	30.36	51.83	23.92	1	35	1	1	1
1648	32	14	54.53	53.48	51.17	55.78	31.62	1	37	1	2	1
1649	10	8	57.18	47	52.53	53.57	32.93	1	31	2	2	2
1650	10	9	49.85	48.67	51.17	47.84	42.78	1	29	2	1	2
1651	13	7	71.98	46.13	70.17	42.25	35.69	1	30	1	2	2
1652	30	21	59.72	44.98	69.13	44.59	55.25	1	28	1	1	2
1653	11	6	36.85	42.2	40.21	46.44	41.14	1	36	1	2	2
1654	10	9	50.21	57.44	65.7	57.51	51.3	1	27	1	1	2
1655	25	25	58.14	29.99	42.76	53.75	40.39	1	32	2	2	2
1656	15	11	58.07	47.91	47.6	36.8	38.46	1	33	2	2	1
1657	20	10	67.45	61.32	48.47	30.59	33.93	1	31	2	2	1
1658	36	10	66.76	28.77	58.85	53.81	47.49	1	30	1	2	2
1660	13	14	60.74	53.88	65.4	48.09	38	1	30	2	2	2
1661	9	8	47.85	57.05	71.21	68.67	41.44	1	31	2	2	2
1662	22	25	72.49	56.07	51.48	37.02	36.16	1	37	1	1	2
1663	13	11	54.88	42.64	65.94	35.06	38.53	1	29	1	2	2
1664	18	13	66.51	35.89	50.2	40.52	16.68	1	26	1	1	2
1665	30	26	65.83	35.64	51.51	38.69	40.48	1	27	1	1	2
1666	13	10	62.86	46.31	64.94	57.68	41.17	1	29	1	2	2
1667	25	13	51.97	47.43	67.07	40.39	45.1	1	31	1	1	2
1668	14	12	62.42	32.62	60.19	46.35	48.06	1	23	2	1	2
1670	14	21	54.49	40.96	48.63	35.16	28.86	1	30	2	1	2
1671	13	4	55.68	29.22	21.62	46.11	36.33	1	34	2	2	2
1672	16	10	54.43	40.17	43.33	53.76	35.84	1	34	2	2	2
1673	24	16	64.7	39.74	54.92	65.24	51.54	1	30	1	1	2
1674	20	13	66.64	22.15	37.5	55.2	22.27	1	34	1	2	2
1675	16	8	53.03	35.66	47.9	38.47	31.25	1	31	1	1	1
1676	27	20	52.45	60.24	79.37	46.18	51.27	1	31	1	2	2
1677	10	13	53.14	35.52	67.96	34.83	40.29	1	38	1	1	2
1678	28	34	73.37	51.37	69.98	48.2	33.12	1	28	1	1	2
1679	19	13	69.41	55.16	78.46	46.23	28.44	1	29	1	1	2
1680	14	8	44.37	55.52	53.71	49.85	38.59	1	30	1	2	2
1682	15	7	56.86	49.22	50.43	37.18	43.67	1	29	1	2	2
1683	14	10	41.78	51.85	49.9	57.7	57.06	1	32	1	2	2
1684	13	15	61.8	59.75	65.52	70.26	46.86	1	30	1	2	2
1685	9	9	35.88	54.43	57.86	63.02	47.81	1	32	2	2	2
1686	11	11	55.82	50	62.25	42.46	43.07	1	36	2	2	2
1687	23	26	61.59	52.06	60.2	38.76	53.99	1	30	2	2	1
1688	10	13	57.28	41.79	58.16	59.39	30.34	1	29	2	2	2
1689	16	8	66.19	44.98	66.51	38.64	39.6	1	28	1	1	2
1691	17	17	58.04	43.47	57.37	40.86	54.15	1	29	1	1	2
1692	10	10	39.09	56.15	55.34	47.76	43.86	1	27	1	1	2
1693	23	15	68.67	49.7	53.01	33.19	36.41	1	28	1	2	2
1694	12	11	60.53	44.69	46.47	36.35	35.64	1	33	2	2	1
1695	20	10	56.74	43.45	50.27	40.53	35.36	1	37	2	2	2
1696	12	8	63.7	39.72	56.96	44.61	39.85	1	29	1	1	2
1697	17	10	56.88	51.02	55.75	57.75	38.28	1	27	1	2	2
1698	10	1	45.19	48.67	74.9	54.04	53.03	1	37	2	2	2
1699	29	18	64.93	44.74	59.55	53.83	42.26	1	28	1	2	2
1700	15	7	52.42	34.91	55.54	38.44	25.24	1	29	1	1	2
1701	28	22	59.42	43.63	48.28	48.3	47.5	1	29	1	2	2
1702	12	9	39.35	47.59	48.7	30.5	62.59	1	29	1	2	2
1703	16	3	64.05	46.6	57.16	29.43	48.72	1	29	1	2	2
1704	14	13	61.59	58.39	47.8	32.94	41.93	1	29	2	2	2
1705	19	15	68.25	54.69	58.94	46.06	36.35	1	27	1	1	2
1706	38	17	68.53	46.39	56.82	53.44	38.84	1	36	2	2	2
1707	30	18	73.44	28.13	73.43	53.77	45.71	1	36	1	1	2
1708	14	6	62.93	31.05	54.28	39.13	29.36	1	29	2	1	2
1709	15	11	60.25	61.07	66.26	55.25	30.49	1	20	2	1	1
1710	16	11	61.42	49.5	45.9	52.03	50.26	1	31	1	2	2
1711	25	9	58.01	36.51	29.44	59.05	49.13	1	35	1	2	2
1712	9	10	46.17	50.08	70.89	65.6	47.25	1	29	1	1	2
1713	12	11	52.47	37.21	33.61	55.61	33.56	1	33	2	2	2
1714	9	12	60.81	52.9	31.18	67.06	36.32	1	32	2	2	2
1715	17	0	58.96	52.59	70.56	40.52	36.17	1	29	1	2	2
1716	28	18	74.96	35.97	43.23	46.24	50.57	1	34	2	2	2
1717	12	11	52.67	51.83	56.97	40.05	42.34	1	30	1	1	2
1718	13	3	54.57	59.95	68.5	13.87	33.58	1	30	1	2	2
1719	33	29	70.42	41.38	68.61	55.64	40.99	1	28	1	1	2
1720	19	9	58.75	45.97	59.98	57.61	47.09	1	33	2	2	2
1722	28	22	66.71	40.07	40.76	60.16	43.28	1	27	1	2	2
1723	21	10	59.19	46.03	44.03	51.84	33.48	1	38	1	2	1
1724	35	28	68.2	35.2	38.89	68.92	28.21	1	38	1	2	1
1725	17	17	54.62	61.03	60.59	32.99	44.31	1	37	2	1	2
1726	33	23	51.23	39.52	47.12	53.37	49.89	1	33	1	2	2
1727	27	12	59.23	41.38	58.04	13.63	56.93	1	37	1	2	2
1728	23	8	62.51	47.98	45.78	35.54	50.96	1	35	2	2	1
1729	11	10	52.61	53.17	70.18	34.7	42.07	1	25	2	1	2
1731	9	9	46.53	42.89	75.56	63.05	44.82	1	29	1	1	2
1732	26	9	53.77	48.71	73.61	51.92	35.74	1	30	2	2	2
1733	19	13	65.87	54.43	60.83	38.58	45.31	1	32	1	2	2
1734	27	9	61.26	31.59	43.23	38.7	27.51	1	30	1	2	2
1735	15	12	49.17	48.58	54.27	40.38	22.54	1	32	1	1	2
1736	30	21	67.26	29.67	65	44.04	25.97	1	30	1	2	2
1737	13	9	52.27	49.87	55.72	50.09	42.75	1	33	1	2	2
1738	10	0	57.89	40.89	53.09	30.02	18.97	1	29	1	1	2
1739	22	16	65.96	39.55	53.57	36.52	34.95	1	29	2	2	2
1740	19	8	60.4	53.45	60.7	42.71	24.68	1	29	2	1	2
1741	17	3	52.37	47.11	68.32	49.61	49.05	1	30	1	2	2
1742	33	33	52.9	61.96	76.24	23.61	44.12	1	34	1	1	2
1743	20	8	33.14	16.65	30.93	36.88	65.15	1	31	2	2	2
1744	32	35	67.93	36.5	41.3	52.18	34.51	1	31	1	2	2
1745	19	10	62.29	43.51	39.63	53.81	29.62	1	30	2	2	2
1746	12	9	62.32	53.26	60.84	75.08	33.19	1	27	1	1	2
1747	28	28	63.74	32.47	44.03	59.53	33.93	1	29	1	2	2
1748	37	26	73.28	37.02	63.05	17.76	41.33	1	37	1	2	2
1749	12	9	37.14	49.95	51.64	51.32	45.03	1	29	1	1	2
1750	17	15	60.04	54.65	70.87	36.52	48.09	1	33	2	2	2
1751	29	17	62.63	52.64	56.29	40.55	47.04	1	28	2	2	2
1752	13	8	55.92	42.05	39.25	57.49	37.98	1	33	2	2	2
1753	33	13	64.84	50.94	46.91	39.16	42.35	1	30	1	1	2
1754	21	14	70.78	49.96	44.49	6.36	23.98	1	26	2	2	2
1755	13	2	53.45	57.33	59.41	51.97	56.93	1	32	2	1	2
1756	10	0	60.51	25.71	43.84	33.09	44.8	1	29	1	2	2
1757	14	10	44.09	47.08	40.12	63.21	35.61	1	29	1	2	2
1758	13	9	56.1	56.08	61.14	50.13	35.85	1	29	1	1	2
1759	10	11	42.37	56.27	59.22	48.36	53.54	1	29	2	2	2
1760	38	26	56.7	51.08	59.41	38.74	39.53	1	22	2	1	1
1761	19	12	61.55	42.76	49.8	53.67	33	1	29	1	1	2
1762	9	6	49.61	51.03	52.17	36.79	45.75	1	30	1	2	1
1763	37	26	65.75	22.51	52.09	53.49	43.3	1	37	1	1	2
1764	11	12	56.01	36.52	44.03	61.7	40.18	1	37	2	2	1
1765	10	1	46.47	35.46	31	42.58	49.25	1	30	1	2	2
1766	36	17	65.48	43.86	65.7	44.26	33.61	1	29	1	1	1
1767	13	9	55.82	35.07	32.98	49.59	48.49	1	36	2	2	2
1768	18	9	55.63	44.2	51.72	44.48	43.02	1	29	1	1	1
1769	19	12	45.6	41.09	24.03	53.37	36.44	1	34	1	1	2
1770	14	12	60.02	39.45	39.31	59.64	36.56	1	27	2	2	1
1771	18	10	60.35	39.36	56.93	40.27	30.27	1	29	1	2	2
1772	16	5	50.9	50.28	57.19	42.22	57.05	1	29	1	1	2
1773	10	0	49.4	64.23	75.01	51.65	49.92	1	24	2	2	1
1774	11	1	40.47	40.21	54.03	25.43	48.04	1	29	1	1	2
1775	12	10	48.41	49.78	58.75	61.11	33.53	1	32	2	1	2
1776	20	12	55.36	57.03	53.27	31.14	43.54	1	33	1	2	1
1777	22	12	76.86	43.61	51.03	52.21	30	1	24	1	1	2
1778	10	10	45.69	54.6	59.68	50.05	42.93	1	22	2	1	1
1779	25	27	61.11	30.97	42.98	49.27	42.29	1	29	1	1	2
1780	21	1	53.54	47.94	57.73	46.37	27.03	1	35	1	2	2
1781	21	12	49.41	53.87	66.07	32.88	45.49	1	34	1	2	2
1782	25	17	32.59	31.47	38.24	59.8	37.47	1	30	1	1	2
1783	41	23	54.71	37.44	39.47	57.74	37.23	1	37	1	2	1
1784	16	15	50.97	36.24	60.33	63.25	38.11	1	32	1	2	2
1785	10	8	59.66	35.67	28.16	70.82	30.23	1	37	2	2	2
1787	27	25	60.88	31.71	34.94	68.06	19.66	1	35	2	2	2
1788	13	9	60.74	57.16	51.31	42.35	33.62	1	28	1	1	2
1789	12	12	54.07	36.2	49.25	67.09	43.14	1	31	1	2	2
1790	14	13	49.88	56.9	67.02	33.46	47.77	1	29	1	1	2
1791	25	11	62.74	39.62	44.72	53.53	38.09	1	29	2	2	2
1792	9	0	50.75	39.58	43.15	55.49	39.99	1	40	2	2	1
1793	16	20	71.05	22.67	58.13	66.99	43.64	1	30	1	1	2
1794	17	12	60.04	48.98	64.63	44.48	42.4	1	26	2	1	2
1795	11	5	49.71	39.52	43.22	49.66	28.19	1	38	2	2	2
1796	14	9	41.9	54.97	66.64	46.01	57.57	1	31	1	1	2
1797	14	11	46.5	51.31	67.91	44.38	35.2	1	27	1	1	2
1798	16	9	54.62	65.96	72.32	14.02	49.36	1	36	2	2	2
1799	13	10	53.2	27.09	51.58	57.58	42.98	1	22	2	1	2
1800	12	12	39.87	49.04	55.06	44.64	42.91	1	29	1	1	2
1801	16	13	60.27	38.79	61.94	57.96	45.36	1	31	1	2	2
1802	11	11	55.4	40.27	81.11	55.22	31.32	1	30	2	2	2
1803	26	12	70.61	33.89	80.18	38.56	47.33	1	31	1	2	2
1804	17	9	46.54	38.48	26.29	53.74	50.31	1	31	1	2	2
1805	12	9	51.29	43.48	56.41	40.52	32.04	1	29	1	1	2
1807	22	11	73.47	48.97	61.77	43.74	35.08	1	29	2	2	2
1808	10	9	41.75	42.56	55.45	51.83	48.62	1	29	1	2	2
1809	14	18	57.23	51.02	66.39	36.3	35.11	1	35	1	2	2
1810	15	11	59.32	43.55	49.41	15.83	39.93	1	30	1	2	2
1811	18	9	55.85	28.93	34.79	24.21	31.38	1	31	1	2	2
1812	17	9	73.02	48.09	52.23	44.1	44.75	1	34	2	2	2
1813	10	9	51.51	40.84	47.74	55.76	50.58	1	30	1	2	2
1814	9	9	55.65	48.31	26.16	40.24	45.2	1	35	1	2	2
1815	24	17	59.64	20.26	58.99	66.82	25.64	1	32	2	2	2
1816	29	17	53.06	23.05	37.41	53.48	41.89	1	36	2	2	2
1817	15	12	47.28	36.98	52.81	32.82	45.1	1	31	1	1	2
1818	14	9	52.52	49.69	50.36	46.22	42.43	1	29	1	2	1
1819	12	10	53.58	56.05	70.45	46.24	46.95	1	33	1	1	2
1820	17	12	52.99	51.82	61.5	46.49	40.06	1	37	2	2	2
1821	16	14	57.68	40.5	49.26	30.71	53.25	1	39	1	2	2
1822	39	18	49.24	33.55	58.85	36.83	38.07	1	29	1	1	1
1823	14	13	45.16	35.35	31.79	65.33	44.37	1	30	1	1	2
1824	13	10	53.45	52.68	72.67	42.52	56.24	1	30	2	2	2
1825	14	8	55.44	38.05	51.27	57.84	27.39	1	35	1	2	2
1826	9	9	43.44	55.12	29.23	51.25	32.75	1	38	1	2	1
1827	24	20	79.51	44.18	43.39	50.85	33.34	1	33	1	2	1
1828	15	16	73.09	24.76	50.45	56.12	32.58	1	34	2	2	2
1829	31	24	77.38	41.99	53.06	44.17	28.7	1	26	1	2	2
1830	18	11	53.58	30.85	51.83	42.19	36.38	1	29	1	2	1
1831	13	16	53.59	48.85	50.11	48.32	38.25	1	31	2	2	2
1832	12	11	43.11	59.33	66.55	48.18	44.27	1	30	1	2	2
1833	24	20	54.06	57.16	73.97	53.72	41.75	1	27	1	1	2
1834	23	7	67.5	36.27	72.72	52.1	39.88	1	35	2	2	2
1836	24	13	59.18	35.01	37.76	52.03	28.36	1	39	1	2	1
1837	24	11	67.43	37.49	49.77	47.97	32.6	1	29	2	1	2
1838	12	10	62.55	37.33	56.16	55.53	33.47	1	29	2	2	2
1839	15	10	53.5	46.14	62.08	19.46	36.09	1	31	2	2	2
1840	14	8	65.45	45.44	49.5	51.9	30.28	1	25	1	1	2
1841	17	9	54.65	41.57	49.18	47.96	47.41	1	37	2	2	2
1842	23	9	45.44	49.84	71.88	40.39	42.99	1	31	1	2	2
1843	24	14	63.52	47.06	68.88	38.64	33.84	1	28	2	2	2
1844	14	9	58.07	42.9	69.95	45.79	34.49	1	33	2	2	2
1845	18	15	67.93	42.14	78.15	67.08	50.56	1	33	1	2	2
1846	21	13	47.51	48.74	60.93	57.56	43.65	1	29	2	2	2
1847	14	12	54.62	31.13	44.71	59.56	48.83	1	30	2	2	2
1848	23	24	86.81	41.66	49.67	67.55	44.23	1	29	1	1	2
1849	19	9	59.84	53.29	55.44	51.91	46.46	1	29	1	1	2
1850	23	16	53.54	41.02	51.34	47.98	42.52	1	30	2	2	2
1851	16	12	44.22	52.94	77.82	61.38	45.91	1	30	1	1	2
1852	17	10	46.24	41.12	34.18	64.88	55.43	1	33	1	1	2
1853	10	10	42	54.84	51.79	57.68	38.9	1	35	1	2	2
1855	30	18	64.8	43.41	61.03	57.79	29.35	1	25	1	1	2
1856	13	9	53.1	40.17	40.08	38.65	43.58	1	35	1	2	1
1857	23	11	53.33	46.22	58.23	49.63	54.18	1	33	2	2	2
1858	11	9	61.54	33.7	56.59	34.75	46.01	1	32	2	2	2
1859	9	9	40.52	55.22	78.9	38.56	57.3	1	29	1	2	2
1860	38	38	71.51	46.46	66.55	61.4	50.54	1	29	2	2	2
1861	14	6	37.03	37.99	49.6	60.88	47.92	1	30	1	1	2
1862	22	12	49.77	51.97	49.04	36.74	55.08	1	24	1	1	2
1863	21	8	58.01	57.3	58.69	52.17	53.96	1	30	1	2	2
1864	14	6	53.66	56.78	37.62	51.96	40.55	1	30	1	2	2
1865	13	9	45.15	51.03	40.72	59.7	48.64	1	30	1	2	2
1866	27	27	54.75	54.42	68.67	19.68	36.2	1	26	1	1	2
1867	12	10	52.06	24.47	30.45	62.78	43.09	1	38	2	2	2
1868	10	9	46.97	36.19	37.31	57.34	44.06	1	32	1	2	2
1869	23	18	52.37	43.26	45.17	53.77	46.16	1	39	1	2	1
1870	16	13	70.73	47.27	54.42	48.43	40.92	1	32	1	2	2
1871	13	10	47.86	38.89	39.76	24.98	40.88	1	29	1	2	2
1872	23	25	47.6	69.61	61.03	51.8	48.14	1	24	1	1	2
1873	21	9	62.61	55.94	32.21	48.21	38.37	1	32	1	2	2
1874	20	16	54.36	28.8	62.41	49.81	47.69	1	33	1	2	2
1875	9	9	36.93	55.09	60.97	63.48	60.49	1	32	1	2	2
1876	11	8	40.64	53.25	46.21	61.25	43.81	1	29	1	2	2
1877	23	15	82.41	54.88	61.52	50.23	43.64	1	31	1	2	2
1878	29	14	53.29	57.75	62.01	36.04	32.62	1	32	1	2	2
1879	13	15	54.33	35.01	34.32	17.59	53.2	1	22	2	1	1
1881	26	14	63.82	37.6	61.68	36.49	37.11	1	33	2	2	2
1883	18	11	68.18	35.77	35.28	40.26	26.3	1	35	2	2	2
1884	14	14	41.19	51.4	52.54	36.56	53.34	1	34	2	2	2
1885	17	11	58.2	37.44	49.6	38.55	42.5	1	30	1	2	2
1886	16	8	56.53	34.82	70.38	44.62	53.03	1	31	1	2	2
1887	15	10	56.06	36.94	68.11	58.65	35.52	1	32	2	2	2
1888	19	20	61.14	41.24	60.64	59.23	47.2	1	33	1	2	2
1889	24	26	52.08	50.79	58.54	55.42	35.95	1	30	1	1	2
1890	13	9	43.4	50.07	68.6	47.94	34.35	1	30	2	2	2
1891	12	10	42.71	33.42	53.28	64.46	33.19	1	30	2	2	2
1893	22	13	62.26	28.23	47.09	31.18	27.89	1	29	1	2	2
1894	26	14	54.31	27.94	43.84	53.59	31.77	1	29	2	2	1
1895	15	7	53.85	47.72	32.89	51.81	36.56	1	31	2	2	2
1896	10	11	46.51	49.31	56.68	53.59	31.58	1	31	2	2	2
1897	35	30	55.39	43.84	46.15	55.58	52.34	1	30	2	2	1
1898	23	18	59.97	33.5	65.16	30.78	28.72	1	30	1	2	2
1899	12	9	64.15	45.42	52.64	39.43	31.72	1	27	1	1	2
1900	11	11	48.76	50.11	63.26	53.59	50.32	1	29	2	2	2
1901	9	11	51.01	45.99	66.61	57.77	35.16	1	31	2	2	2
1902	9	11	54.12	56.42	80.34	49.72	58.45	1	31	2	2	2
1904	25	14	67.23	47.33	70.52	38.66	37	1	29	1	1	2
1905	33	18	67.94	31.79	45.3	51.9	35.11	1	31	1	2	2
1906	31	35	66.84	33.14	58.01	50.16	45.98	1	30	1	1	2
1907	15	8	61.98	46.21	60.37	44.21	38.41	1	31	2	2	2
1908	19	8	53.49	38.3	51.79	33.01	52.09	1	31	1	2	2
1909	27	22	73.31	39.11	30.18	44.12	34.74	1	32	1	2	2
1911	25	19	68.1	36.26	60.62	29.08	32.51	1	29	1	2	2
1912	17	16	50.13	42.52	39.44	21.9	54.24	1	30	1	2	2
1913	14	11	55.72	35.23	40	76.03	21.53	1	39	2	2	2
1914	9	9	47.53	48.26	65.56	38.63	51.4	1	35	2	2	2
1915	12	8	57.93	32.36	51.86	43.73	36.45	1	37	2	2	1
1916	29	20	52.73	55.91	54.88	49.24	41.11	1	34	1	1	1
1917	19	8	59.1	29.78	43.1	59.39	39.13	1	32	1	2	2
1918	34	16	58.55	40.85	44.44	57.62	40.01	1	37	1	2	2
1919	21	14	53.09	54.49	59.82	42.59	42.13	1	35	1	2	2
1920	15	11	60.53	57.66	49.5	64.47	41.61	1	32	2	2	1
1921	36	25	77.66	34.4	29.6	20.97	40	1	29	1	1	2
1922	28	23	65.41	44.76	33.87	46.23	47.58	1	30	2	2	2
1923	9	7	63.23	42.28	47.91	38.51	10.04	1	29	1	1	2
1924	44	34	84.35	52.87	62.51	47.71	45.3	1	22	2	2	1
1925	9	0	50.08	55.35	57.82	57.67	43.01	1	34	2	2	1
1926	13	9	56.43	45.29	52.07	52.06	44.36	1	31	2	2	2
1927	28	21	65.15	40.86	59.42	36.55	40.78	1	30	1	2	2
1928	20	16	49.59	18.5	35.78	65.42	43.15	1	36	1	2	2
1929	12	4	51.17	54.77	54.31	44.7	40.34	1	32	1	2	2
1930	16	12	54.05	47.17	58.57	48.24	40.51	1	21	2	1	1
1931	22	13	61.65	39.48	48.84	32.85	45.77	1	35	1	2	2
1932	17	10	63.76	22.22	43.55	36.57	45.03	1	33	1	2	2
1933	10	10	51.74	51.07	51.68	61.14	36.93	1	30	2	2	2
1934	35	26	70.29	26.06	32.36	42.24	38.88	1	38	2	2	2
1935	9	9	53.26	52.22	49.9	39.39	44.55	1	35	1	2	2
1936	21	11	67.17	39.69	46.77	48.13	44.61	1	32	1	2	2
1937	25	10	66.93	49.98	36.81	50.01	37.06	1	31	1	1	2
1938	18	20	56.82	44.47	60.67	40.54	38.88	1	35	1	2	2
1939	18	9	52.12	42.48	34.07	53.55	43.99	1	38	1	2	2
1940	17	3	58.47	50.92	33.38	51.75	23.75	1	34	1	2	2
1941	25	18	55.23	56.44	76.78	29.34	41.91	1	30	2	2	2
1942	27	20	65.9	39.5	52.26	33.02	43.35	1	26	1	1	2
1943	18	8	45.09	32.04	58.81	67.2	46.9	1	36	1	2	2
1945	13	8	49.46	56.8	51.34	39.67	50.72	1	38	1	2	2
1946	12	14	55.68	35.98	54.11	63.53	47.83	1	33	1	2	2
1947	17	12	46.32	54.43	59.82	55.85	45.59	1	31	2	2	2
1948	17	18	57.68	43.47	47.63	59.57	49.39	1	29	1	2	2
1949	16	5	54.4	48.41	52.23	48.15	42.81	1	29	1	1	1
1950	22	12	67.21	48.96	49.22	36.93	43.41	1	29	2	2	2
1951	14	15	45.72	33.58	29.95	47.78	52.69	1	30	1	1	2
1952	25	12	58.55	44.46	64.19	44.54	48.64	1	35	1	1	1
1953	10	6	61.3	47.24	39.96	50.04	29.23	1	29	1	1	2
1954	29	23	64.34	39.05	61.64	48.08	43.05	1	30	1	1	2
1956	20	11	64.65	53.28	62.66	27.2	47.2	1	32	1	2	1
1957	12	9	49.49	26.45	35.6	19.46	49.45	1	30	1	1	2
1958	23	14	53.8	52.93	62.37	33.1	35.34	1	30	1	2	2
1959	17	13	60.33	36.2	70.88	72.68	39.9	1	30	2	2	2
1961	11	8	42.97	45	24.63	74.33	37.28	1	31	2	2	1
1962	10	9	45.23	38.35	62.82	40.53	53.27	1	29	1	2	2
1963	15	13	50	58.76	60.88	47.72	45.25	1	33	2	2	2
1964	20	13	62.41	27.14	34.16	49.47	35.61	1	29	1	2	2
1965	30	21	64.71	14.39	47.56	48.34	43.22	1	30	1	1	2
1966	18	15	57.02	39.94	50.74	47.74	33.93	1	37	1	2	2
1967	16	25	60.04	35.88	62.04	59.8	49.74	1	31	1	1	2
1968	32	40	68.38	36.02	36.24	53.95	34.66	1	26	1	1	2
1969	19	16	66.03	22.03	64.11	36.25	39.77	1	30	1	2	2
1970	30	30	66.92	37.82	63.23	50.01	46.52	1	29	1	1	2
1971	14	3	45.29	58.32	54.62	61.14	54.65	1	32	1	2	2
1972	16	4	48.94	53.97	55.97	46.07	46.21	1	30	2	2	2
1973	9	9	62.84	55.19	67	46.12	40.39	1	27	1	1	2
1974	28	20	63.2	24.62	28.95	29.96	31.71	1	30	2	2	2
1975	11	9	58.36	45.88	42.4	49.83	29.86	1	34	2	2	2
1976	30	13	71.87	36.44	73.49	51.91	33.7	1	33	2	2	2
1977	28	9	50.41	65.53	67.23	50.05	57.41	1	29	1	2	2
1978	12	5	46.76	31.05	37.94	42.02	41.71	1	30	1	2	2
1979	28	14	61.3	33.48	31.14	59.56	42.9	1	29	2	2	2
1980	18	13	68.32	39.54	35.22	25.33	42.12	1	30	2	2	2
1981	12	12	49.53	39.97	50.99	55.92	30.24	1	33	1	2	2
1982	18	18	54.07	37.08	35.89	47.5	44.72	1	29	1	2	2
1983	9	11	63.45	39.57	47.41	57.81	25.6	1	30	2	2	2
1984	29	17	57.83	41.31	54.95	48.05	42.38	1	28	1	1	2
1985	25	26	68.59	23.96	32.19	59.37	32.77	1	37	2	2	2
1986	27	18	72.64	33.03	43.03	40.8	38.34	1	27	1	1	2
1987	12	11	44.11	58.99	23.03	68.62	40.71	1	34	2	2	2
1988	18	13	55.23	33.95	64.41	42.59	39.89	1	30	1	2	2
1989	44	17	83.92	43.55	40.6	42.8	28.18	1	34	2	2	2
1990	10	8	54.77	50.23	55.47	42.48	45.88	1	29	2	2	2
1991	9	8	64.81	34.95	78.46	37.15	50.63	1	29	1	1	2
1992	17	11	58.7	49.63	42.17	26.58	38.74	1	35	1	2	2
1993	12	10	55.29	57.25	55.62	37.81	39.64	1	26	1	1	2
1994	22	15	70.49	42.05	55.97	33	43.78	1	35	1	2	2
1995	25	37	72.89	28.07	80.13	33.16	22.98	1	32	2	2	2
1996	17	10	60.29	60.23	59.4	43.11	38.13	1	30	1	2	2
1997	37	32	65.92	22.59	54.44	46.23	48.69	1	35	1	1	2
1998	14	11	39.52	49.78	59.43	47.71	30.64	1	29	2	2	2
1999	28	15	63.47	58.84	95.26	37.22	43.88	1	31	1	2	2
2000	10	13	63.69	46.48	66.55	36.78	46.47	1	35	2	2	2
2001	9	9	57.31	38.76	52.93	68.52	32.03	1	30	2	2	2
2002	14	12	47.33	48.74	69.54	36.71	47.76	1	30	1	2	2
2003	9	8	52.18	51.18	59.43	44.39	36.89	1	34	2	2	2
2004	38	27	60.08	29.88	51.92	66.89	57.07	1	30	1	1	2
2005	11	9	62.43	28.47	51.7	53.66	33.37	1	30	1	2	2
2006	19	12	73.09	47.65	57.19	21.62	33.65	1	29	1	2	2
2007	36	34	68.07	57.52	60.3	41.59	42.54	1	31	1	1	2
2008	24	14	49.4	13.29	47.82	40.32	36.5	1	34	1	1	2
2009	12	11	49.08	49.95	47.71	50	41.02	1	28	1	1	2
2010	35	23	67.83	49.77	67.94	53.61	56.79	1	28	2	2	2
2011	19	11	73.35	47.3	70.08	40.52	32.9	1	30	1	2	2
2012	17	31	56.12	52.55	62.95	50.11	29.21	1	35	2	1	2
2013	19	10	54.41	42.61	48.27	47.06	38.56	1	33	1	2	2
2014	24	17	78.4	15.05	49.13	43.69	28.81	1	24	2	1	2
2015	36	24	76.58	20.29	47.55	30.65	35.09	1	37	1	1	2
2016	25	10	65.39	60.03	45.54	42.29	40.3	1	29	1	1	2
2017	20	8	69.64	29.24	42.11	51.73	23.19	1	32	1	1	2
2018	12	6	48.85	63.36	69.18	57.41	57.15	1	32	1	2	2
2020	42	21	70.54	42.06	49.05	54.16	57.9	1	35	1	2	2
2021	14	10	52.27	38.7	34.63	53.96	48.02	1	37	1	2	2
2022	20	12	61.34	34.77	36.56	57.81	40.55	1	35	1	1	2
2023	18	8	52.18	54.74	68.57	42.39	38.57	1	32	1	2	2
2024	9	6	54.58	60.59	72.31	33.3	33.01	1	34	2	2	2
2025	23	15	49.95	47.51	50.75	68.82	43.42	1	34	2	2	2
2026	36	22	55.58	47.5	69.72	31.17	46.19	1	28	2	2	2
2027	9	6	45.55	32.36	31.72	61.15	31.09	1	35	2	2	2
2028	16	17	59.15	43.42	59.63	36.43	49.55	1	31	1	2	2
2029	10	9	56.44	48.76	70.95	46.47	45.8	1	31	1	2	2
2030	14	0	53.9	62.96	77.58	46.4	55.95	1	31	2	2	2
2031	18	18	70.48	38.7	50.17	63.04	33.98	1	29	2	2	2
2032	12	12	68	61.25	42	58.02	43.82	1	32	1	2	2
2033	19	15	64.91	32.17	42.16	49.92	47.14	1	37	2	2	2
2034	19	7	39.54	60.08	81.28	41.91	56.51	1	29	1	2	2
2035	17	8	53.68	46.96	31.19	53.65	34.29	1	32	1	2	1
2036	16	13	53.57	44.79	59.61	47.96	33.99	1	36	2	2	2
2037	13	10	46.41	65.89	73.08	45	55.53	1	29	1	1	2
2038	13	11	57.8	33.38	41.59	42.4	33.49	1	29	2	2	2
2039	20	15	65.66	53.93	73.11	49.92	51.54	1	24	1	1	2
2040	13	5	53.35	39.64	42.69	37.88	50.36	1	36	2	2	2
2041	12	0	44.46	54.85	70.7	49.63	64.7	1	33	2	1	2
2042	40	10	62.06	41.42	63.32	49.88	36.61	1	30	2	2	2
2043	28	2	62.81	44.83	56.3	46.02	34.84	1	29	1	1	2
2044	16	9	67.35	53.57	51.56	40.94	35.18	1	37	2	2	2
2045	14	9	69.39	40.18	41.49	50.76	56.68	1	35	1	2	2
2046	10	10	37.94	46.26	73.82	29.05	66.97	1	33	2	2	2
2047	18	15	57.88	47.46	71.96	55.44	54.82	1	30	2	2	2
2048	10	9	45.48	49.98	60.12	53.98	42.23	1	29	1	2	2
2049	29	16	57.65	36.49	68.56	55.39	46.08	1	29	1	1	2
2050	33	29	70.17	60.43	54.33	44.58	42.55	1	30	1	1	2
2051	11	9	54.19	50.83	72.92	57.48	55.15	1	31	1	1	2
2052	12	9	47.63	39.56	52.05	55.82	50.49	1	30	2	2	2
2053	18	12	49.56	43.44	38.56	45.9	47.35	1	34	1	2	2
2055	28	18	64.25	43.31	59.95	44.63	55.88	1	32	1	1	2
2056	39	34	70.66	64.74	77.09	40.84	44.02	1	34	1	2	2
2057	25	11	86.95	62.86	86.07	50.21	41.04	1	37	1	2	2
2058	9	8	46.15	48.3	59.8	50.05	48.2	1	32	1	1	2
2060	34	19	69.24	49.14	66.31	33.41	55.89	1	34	2	2	2
2061	31	33	71.93	49.11	62.19	8.51	35.71	1	29	1	2	2
2062	18	15	61.21	51.28	66.63	34.64	24.24	1	30	1	1	1
2063	15	7	64.76	51.15	61.42	53.92	42.05	1	31	1	1	2
2064	19	8	63.33	26.32	56.95	38.6	41.81	1	33	1	2	2
2065	10	8	51.35	61.04	71.87	52.1	48.59	1	28	1	2	2
2066	18	19	63.33	30.14	38.55	42.26	38.54	1	29	1	2	2
2068	18	22	40.1	49.07	52.67	57.39	35.01	1	21	1	1	2
2069	25	18	58.84	30.2	67.2	35.12	51.08	1	30	2	2	1
2070	23	21	71.65	32.45	64.89	23.49	47.75	1	26	2	1	2
2072	20	16	60.62	23.11	48.28	36.79	12.73	1	30	2	2	2
2073	26	29	67.93	37.76	57.76	25.09	37.05	1	29	2	2	2
2074	16	14	47.6	53.31	67.97	57.81	52.22	1	38	1	1	2
2075	23	15	54.14	41.8	53.99	32.95	47.37	1	31	1	2	2
2076	38	35	69.43	17.91	29.65	33.66	30.11	1	31	2	2	2
2077	27	13	59.63	68.96	61.32	46.58	51.11	1	30	2	2	2
2078	14	8	52	53.83	59.96	48.14	32.45	1	33	1	1	2
2079	12	10	50	35.39	62.81	76.51	37.85	1	34	1	2	1
2080	11	7	34.91	60.59	60.3	53.61	55.35	1	39	2	2	2
2081	11	8	48.64	43.18	35.88	36.6	38.08	1	30	2	2	2
2082	13	10	68.31	43.15	41.98	64.95	30.78	1	33	2	2	2
2083	9	9	38.62	57.75	54.33	64.1	55.85	1	35	1	2	2
2085	16	4	54.85	37.08	50.1	34.68	44.97	1	24	1	1	2
2086	15	9	51.13	49.86	39.27	32.59	24.49	1	31	2	2	2
2087	13	9	45.28	33.66	39.81	46.29	38.65	1	37	2	2	2
2088	28	14	57.69	13.28	73.59	57.41	51.59	1	28	1	2	2
2089	20	20	71.93	63.45	77.61	21.51	23.17	1	30	1	1	2
2090	20	8	53.89	45.15	46.51	46.37	41.65	1	36	1	2	2
2091	9	3	43.18	52.54	58.48	63.13	42.89	1	28	1	2	2
2092	11	8	58.86	24.54	16.21	52.14	37.15	1	34	2	2	2
2093	31	20	61.35	43.93	69.75	59.52	53.08	1	29	1	1	2
2094	32	23	70.67	47.01	47.95	42.69	40.43	1	29	1	1	2
2095	27	16	62.37	43.67	67.21	42.12	50.12	1	30	1	1	2
2096	10	11	48.95	33.71	52.8	45.85	42.07	1	36	1	1	2
2097	10	3	42.73	51.93	51.73	45.74	37.51	1	29	1	2	2
2098	9	9	53.35	47.58	71.32	69	53.82	1	36	1	2	2
2099	14	7	41.81	31.05	29.65	53.62	41.66	1	34	2	2	1
2101	11	11	49.9	45.55	34.08	48.52	50.24	1	35	2	2	2
2102	11	10	57.09	49.62	44.96	40.23	49.96	1	30	1	2	2
2103	11	9	49.43	35.54	59.01	25.41	56.17	1	33	1	2	2
2104	33	20	72.07	47.72	63.95	23.74	37.29	1	31	1	1	2
2105	12	10	50.93	50.57	68.03	59.06	51.02	1	31	2	2	2
2107	12	13	61.54	48.51	52.74	55.66	38.64	1	30	1	2	2
2108	27	22	58.15	34.02	50.05	42	42.98	0	41	1	2	2
2109	19	10	50.33	41.9	45.33	51.28	49.89	0	43	1	2	2
2110	33	21	50.06	52.33	61.61	43.49	56.65	1	40	1	2	2
2111	17	14	59.47	36.67	52.06	47.15	34.95	1	40	1	2	2
2112	10	8	46.55	26.22	29.16	48.92	49.69	1	40	1	1	2
2113	17	9	58.08	46.31	37.93	44.31	43.39	0	41	1	2	2
2115	15	8	52.27	44.33	43.24	43.38	40.41	0	39	1	1	2
2116	20	9	52.62	42.59	32.39	64.82	34.86	0	40	1	2	2
2117	16	12	70.48	49.64	46.74	38.06	39.94	1	35	1	2	2
2120	19	14	64.57	44.61	53.47	57.71	32.85	1	40	1	1	2
2121	9	9	36.96	34.4	35.27	51.08	70.03	0	53	2	2	2
2122	14	11	52.93	52.55	43.9	45.68	39.86	1	39	2	2	2
[truncated: 1,951 more rows]
